# Supplementary material for: The KAT module of the SAGA complex maintains the oncogenic gene expression program in MYCN-amplified neuroblastoma
Source: Sci Adv. 2024 May 31;10(22):eadm9449. doi: 10.1126/sciadv.adm9449 (PMC11141635; doi:10.1126/sciadv.adm9449)
Supplement: Supplementary file 2 — Tables S1 to S4 [file sciadv.adm9449_tables_s1_to_s4.zip]

Archive with 4 entries (4 files):
- adm9449_table_s1.xlsx
- adm9449_table_s2.xlsx
- adm9449_table_s3.xlsx
- adm9449_table_s4.xlsx
