# Supplementary material for: The KAT module of the SAGA complex maintains the oncogenic gene expression program in MYCN-amplified neuroblastoma
Source: Sci Adv. 2024 May 31;10(22):eadm9449. doi: 10.1126/sciadv.adm9449 (PMC11141635; doi:10.1126/sciadv.adm9449)
Supplement: Supplementary file 2 — Tables S1 to S4 [file sciadv.adm9449_tables_s1_to_s4.zip › adm9449_table_s1.xlsx]

## Sheet: Table_S1
	#	23Q2DepMap id	23Q2DepMap CRISPR Neuroblastoma cell line	MYCN curated status	Supporting evidence for MYCN curated status	MYCN copy number 23Q2 DepMap log2(CN/2+1)	MYCN expression 23Q2 DepMap log2(TPM+1)	MYCN status Maris 2017 PMID: 28350380 https://www.nature.com/articles/sdata201733/tables/4	MYCN status Thiele NCI 1998 chrome-extension://efaidnbmnnnibpcajpcglclefindmkaj/https://ccr.cancer.gov/sites/default/files/neuroblastoma_cell_lines_-_molecular_features.pdf	MYCN status Tietz 2000 PMID: 10802708 protein::CN
	1	ACH-000227	KPNYN	amplified	high CN & high expression	7.20587	10.7531	na	na	na
	2	ACH-001338	CHP134	amplified	high CN & high expression & reported amplified (Thiele)	7.05899	10.9994	na	amplified HSR	na
	3	ACH-000259	KELLY	amplified	high CN & high expression & reported amplified (Maris)	6.89892	10.2554	amplified	na	na
	4	ACH-002217	BE2M17	amplified	high CN	6.86983	na	na	na	na
	5	ACH-001302	COGN305	amplified	high CN & high expression	6.41412	9.43602	na	na	na
	6	ACH-001674	TGW	amplified	high CN & high expression	6.39113	9.71932	na	na	na
	7	ACH-000078	MHHNB11	amplified	high CN & high expression	5.90608	9.24405	na	na	na
	8	ACH-001303	NB1643	amplified	high CN & high expression	5.8335	10.7632	na	na	na
	9	ACH-002080	TN2	amplified	high CN & high expression	5.75821	9.10821	na	na	na
	10	ACH-002285	NB7	amplified	high CN & reported amplified (Thiele, Tietz)	5.62389	na	na	amplified HSR	mod::>20
	11	ACH-001366	NGP	amplified	high CN & high expression & reported amplified (Maris, Thiele)	5.42719	9.73276	amplified	amplified HSR	na
	12	ACH-002283	NB5	amplified	high CN & reported amplified (Thiele)	5.40573	na	na	amplified DM	mod::2-5
	13	ACH-000366	SKNDZ	amplified	high CN & high expression	5.35869	9.44743	na	na	na
	14	ACH-000120	CHP212	amplified	high CN & high expression	5.2073	10.0523	na	na	na
	15	ACH-001603	NH12	amplified	high CN & high expression	5.08312	10.9748	na	na	na
	16	ACH-000310	IMR32	amplified	high CN & high expression & reported amplified (Thiele)	4.88176	9.8208	na	amplified DM	na
	17	ACH-001301	COGN278	amplified	high CN & high expression	4.43837	9.87989	na	na	na
	18	ACH-001354	LAN2	amplified	high CN & high expression & reported amplified (Thiele)	4.42698	8.35663	na	amplified DM	na
	19	ACH-001367	NMB	amplified	high CN & high expression & reported amplified (Thiele)	4.27857	10.0902	na	amplified HSR	na
	20	ACH-000099	SIMA	amplified	high CN & high expression	4.05906	8.92443	na	na	na
	21	ACH-002278	NB10	amplified	high CN & reported amplified (Tietz)	3.25935	na	na	na	high::>20
	22	ACH-002261	KPNYS	amplified	high CN	3.17608	na	na	na	na
	23	ACH-001548	LS	amplified	high CN & high expression	3.00533	9.38143	na	na	na
	24	ACH-000312	SKNBE2	amplified	medium CN & high expression & reported amplified (Maris,Thiele)	1.32076	11.403	amplified	amplified HSR	na
	25	ACH-002280	NB13	amplified	medium CN & reported amplified (Thiele, Tietz)	1.31947	na	na	amplified HSR	high::>20
	26	ACH-002284	NB6	amplified	medium CN & reported amplified (Maris, Thiele)	1.16516	na	amplified	amplified HSR	high::>20
	27	ACH-000804	NB1	amplified	high expression & reported amplified (Maris, Stegmaier)	1.11417	9.69916	amplified	na	low::2–6
	28	ACH-002282	NB17	inconsistent	high CN & reported not amplified (Maris, Thiele); amplified (Tietz)	5.76745	na	not amplified	not amplified	mod::>20
	29	ACH-000341	SKNFI	inconsistent	low CN & high expression & reported not amplified (Maris)	0.987868	5.74443	not amplified	na	na
	30	ACH-002083	NB69	not amplified	medium CN & reported not amplified (Maris,Thiele)	1.59004	na	not amplified	not amplified	na
	31	ACH-001188	SHSY5Y	not amplified	medium CN & reported not amplified (Maris)	1.36056	2.60881	not amplified	na	na
	32	ACH-001481	CHLA90	not amplified	medium CN & low expression	1.27137	1.89142	na	na	na
	33	ACH-000149	SKNSH	not amplified	medium CN & not expressed & reported not amplified (Maris, Thiele)	1.27019	0.847997	not amplified	not amplified	na
	34	ACH-002922	SKNMM	not amplified	low CN & low expression	1.09495	2.72465	na	na	na
	35	ACH-001344	GIMEN	not amplified	low CN & not expressed & reported not amplified (Thiele)	1.03054	0.0285692	na	not amplified	na
	36	ACH-000260	SKNAS	not amplified	low CN & not expressed & reported not amplified (Thiele)	1.02842	0.411426	na	not amplified	na
	37	ACH-001300	CHLA15	not amplified	low CN & low expression	0.960649	1.23266	na	na	na
