# Supplementary material for: The KAT module of the SAGA complex maintains the oncogenic gene expression program in MYCN-amplified neuroblastoma
Source: Sci Adv. 2024 May 31;10(22):eadm9449. doi: 10.1126/sciadv.adm9449 (PMC11141635; doi:10.1126/sciadv.adm9449)
Supplement: Supplementary file 2 — Tables S1 to S4 [file sciadv.adm9449_tables_s1_to_s4.zip › adm9449_table_s2.xlsx]

## Sheet: Table_S2_tab1
	Highlighted complexes	Rank Enrichmnent	Protein complex name (CORUM v4.1)	Normalized Enrichment Score (NES)	p-value	FDR q-value	Complex size	-log10 (p-value+0.0001)	List of genes in the complex
		1	RESPIRATORY CHAIN COMPLEX I (HOLOENZYME) MITOCHONDRIAL	-2.84108	0	0	26	4	NDUFS8,NDUFA4,NDUFAB1,NDUFA1,NDUFS4,NDUFB5,NDUFB3,NDUFC1,NDUFA2,NDUFS5,NDUFS7,NDUFS2,NDUFS6,NDUFB1,NDUFS3,NDUFB6,NDUFA3,NDUFB4,NDUFB8,NDUFB2,NDUFA7,NDUFC2,NDUFA10,NDUFB10,MT-ND1,MT-ND2,MT-ND3,MT-ND4L,MT-ND5,MT-ND6,NDUFB7,NDUFV2,NDUFS1,NDUFV1,NDUFA8,NDUFV3,NDUFA6,NDUFA5,NDUFA9,NDUFA11,NDUFB11,NDUFA13,NDUFA12,NDUFB9,
		2	RESPIRATORY CHAIN COMPLEX I (LAMBDA SUBUNIT) MITOCHONDRIAL	-2.35815	0	0	14	4	NDUFS8,NDUFS4,NDUFA2,NDUFS7,NDUFS2,NDUFS6,NDUFS3,NDUFA7,NDUFV2,NDUFS1,NDUFV1,NDUFV3,NDUFA5,NDUFA11,NDUFA13,NDUFA12,
		3	RESPIRATORY CHAIN COMPLEX I (INCOMPLETE INTERMEDIATE) MITOCHONDRIAL	-2.32372	0	0	11	4	NDUFS4,NDUFS7,NDUFS2,NDUFS6,NDUFB8,NDUFA10,NDUFV2,NDUFS1,NDUFV1,NDUFV3,NDUFA9
		4	RESPIRATORY CHAIN COMPLEX I (INTERMEDIATE) MITOCHONDRIAL	-2.28685	0	0	9	4	NDUFS4,NDUFA2,NDUFS5,NDUFS7,NDUFS2,NDUFS3,NDUFB6,MT-ND1,NDUFV2,NDUFA6,NDUFA9
	SAGA Complex	5	STAGA COMPLEX SPT3-LINKED	-2.26566	0	0	13	4	ATXN7,SUPT3H,TADA3,TAF5L,SUPT7L,TAF10,ATXN7L3,TAF12,TAF9,TADA2B,SUPT20H,KAT2A,TADA1,SGF29,SAP130,ENY2,USP22,TRRAP,TAF6L
		6	RESPIRATORY CHAIN COMPLEX I (INTERMEDIATE VII650KD) MITOCHONDRIAL	-2.16929	0	0.000327749	8	4	NDUFS4,NDUFA2,NDUFS5,NDUFS7,NDUFS2,NDUFS3,MT-ND1,NDUFV2,NDUFA6,NDUFA9,
		7	RESPIRATORY CHAIN COMPLEX I (GAMMA SUBUNIT) MITOCHONDRIAL	-2.16438	0	0.000280928	7	4	NDUFA1,NDUFC1,NDUFS5,NDUFA3,NDUFA10,MT-ND1,MT-ND2,MT-ND3,MT-ND4L,MT-ND6,NDUFA8,NDUFA6,NDUFA9
	SAGA Complex	8	SAGA COMPLEX GCN5-LINKED	-2.15864	0	0.000245812	15	4	SUPT3H,TADA3,TAF5L,SUPT7L,ADA,TAF10,ATXN7L3,TAF12,TAF9,ATXN7L2,TADA2B,SUPT20H,KAT2A,SGF29,TAF9B,ATXN7L1,USP22,TRRAP,TAF6L
	SAGA Complex	9	STAGA COMPLEX	-2.05523	0	0.00220034	8	4	ATXN7,SUPT3H,TADA3,TAF5L,SUPT7L,TAF10,SF3B3,TAF12,TAF9,KAT2A,TADA1,TRRAP,TAF6L
		10	MBD3-NURD COMPLEX	-2.05067	0	0.00208264	10	4	CDK2AP1,MTA2,MBD3,RBBP4,CHD3,HDAC1,CHD4,RBBP7,ZNF598,GATAD2A,GATAD2B,HDAC2,ZMYND8
		11	MEDIATOR COMPLEX	-2.0344	0	0.00261721	8	4	MED19,MED7,MED14,OPA1,MED24,MED6,MED26,MED21,MED22,MED1,MED27,MED13L,MED25,MED8,MED30,MED15,MED10,MED18,MED20,MED4,MED17,MED29,MED11,MED13,MED23,MED16,MED31
		12	RESPIRATORY CHAIN COMPLEX I (EARLY INTERMEDIATE NDUFAF1 ASSEMBLY) MITOCHONDRIAL	-2.02448	0	0.00256598	5	4	NDUFS7,NDUFS3,NDUFB6,MT-ND1,NDUFA6,NDUFA9,NDUFAF1
		13	ARC COMPLEX	-2.00915	0	0.00306021	6	4	MED7,MED14,MED24,MED6,MED26,MED1,MED25,MED12,MED8,MED15,MED4,MED17,MED13,ACAD8,MED23
		14	PRC1.1D COMPLEX	-2.0018	0	0.0032723	7	4	SKP1,RING1,BCORL1,BCOR,YAF2,KDM2B,USP7,RNF2,PCGF1
	SAGA Complex	15	STAGA COACTIVATOR COMPLEX SPT3-TAF9-GCN5 ACETYLTRANSFERASE COMPLEX	-1.95478	0	0.00615314	7	4	SUPT3H,TADA3,TAF5L,SUPT7L,TAF10,SF3B3,TAF12,TAF9,KAT2A,TADA1,TRRAP,TAF6L,
		16	PRC1.1C COMPLEX	-1.9539	0	0.00588978	6	4	SKP1,RING1,BCORL1,BCOR,RYBP,KDM2B,USP7,RNF2,PCGF1
		17	55S RIBOSOME MITOCHONDRIAL	-1.94576	0	0.00595006	19	4	MRPS12,MRPS14,MRPL33,MRPL3,MRPL19,DAP3,MRPL12,MRPS22,MRPS25,MRPS10,MRPS35,MRPS5,MRPS36,MRPS11,MRPS15,MRPS21,MRPS34,MRPS6,MRPS9,LACTB,MRPL28,MRPL49,MRPL23,MRPL51,MRPL2,MRPL54,MRPL14,MRPL21,MRPL55,MRPL10,MRPL52,MRPL41,MRPL50,MRPL43,MRPL30,MRPS27,MRPS31,MRPL24,MRPL38,MRPS24,MRPL53,MRPL48,MRPL34,MRPL45,MRPL32,MRPL20,MRPL13,MRPL9,MRPL4,MRPL1,MRPS26,MRPL37,MRPL18,MRPL46,MRPL44,MRPL47,MRPS30,MRPL40,MRPL…
		18	RESPIRATORY CHAIN COMPLEX I (BETA SUBUNIT) MITOCHONDRIAL	-1.94164	0.00214592	0.00612022	5	2.64861	NDUFA4,NDUFAB1,NDUFB5,NDUFB3,NDUFB1,NDUFB6,NDUFB4,NDUFB8,NDUFB2,NDUFC2,NDUFB10,MT-ND4,MT-ND5,NDUFB7,NDUFB11,NDUFB9,
		19	BRG1-SIN3A COMPLEX	-1.91965	0.00652174	0.00797425	8	2.17903	ARID1A,PRMT5,ACTL6A,SMARCA4,RBBP4,SMARCB1,SMARCD3,SMARCC2,HDAC2,SMARCC1,SMARCD2,SMARCE1,SMARCD1,SIN3A,
		20	HIC1-PCL3L-PCR2 COMPLEX	-1.91081	0	0.00827096	5	4	EED,HIC1,SUZ12,EZH2,PHF19
		21	SNF2H-COHESIN-NURD COMPLEX	-1.90704	0	0.00849366	11	4	RAD21,SMARCA5,MTA2,MBD3,RBBP4,CHD3,MTA1,HDAC1,SMC1A,RBBP7,STAG2,STAG1,HDAC2,BAZ1A,MBD2,SMC3,
		22	SIN3-ING1B COMPLEX II	-1.9059	0.00208768	0.00837753	11	2.66002	SAP18,ARID1A,SAP30,ACTL6A,SMARCA4,RBBP4,SMARCB1,HDAC1,RBBP7,ARID4B,SMARCC2,HDAC2,SMARCC1,SMARCD1,SIN3A,ING1,
		23	MICOS COMPLEX MITOCHONDRIAL	-1.89576	0	0.00948876	6	4	IMMT,MICOS10,MICOS13,APOOL,CHCHD6,APOO,CHCHD3
		24	EBAFB COMPLEX	-1.88168	0.00604839	0.0117416	7	2.21124	ACTL6A,SMARCA4,MLLT1,SMARCB1,ARID1B,SMARCC2,SMARCC1,SMARCD2,SMARCE1,SMARCD1,
		25	PRC1.6B COMPLEX	-1.87319	0.00625	0.0129437	10	2.19723	E2F6,MAX,WDR5,RING1,CBX3,HDAC1,TFDP1,MGA,YAF2,HDAC2,L3MBTL2,RNF2,PCGF6
		26	BCOR COMPLEX	-1.86676	0	0.0133959	5	4	HSPA8,SKP1,RING1,BCOR,RYBP,KDM2B,RNF2,PCGF1,
		27	PRC1.6A COMPLEX	-1.85161	0.00609756	0.0157554	9	2.20778	E2F6,MAX,WDR5,RING1,CBX3,HDAC1,TFDP1,MGA,RYBP,HDAC2,L3MBTL2,RNF2,PCGF6
		28	HDAC2-ASSCOCIATED CORE COMPLEX	-1.84567	0.00407332	0.0161544	6	2.37952	MTA2,MBD3,RBBP4,CHD3,RBBP7,GATAD2A,HDAC2
		29	ALL-1 SUPERCOMPLEX	-1.84435	0.00206612	0.0158037	13	2.66432	SAP18,SMARCA5,KDM1A,SAP30,MTA2,MBD3,TBP,TAF1,TAF6,SMARCA2,WDR5,RAN,KMT2A,RBBP4,SMARCB1,CHD3,HDAC1,EFTUD2,RBBP5,TAF12,RBBP7,TAF9,SMARCC2,HDAC2,SYMPK,SMARCC1,SIN3A,CPSF2,
		30	CDC5L COMPLEX	-1.84037	0.00220264	0.0160075	7	2.63777	SFI1,PPM1D,PLRG1,SF3B1,BCAS2,SNRPA,SNRPA1,HSPA8,TOP2A,TCF4,SFPQ,RBMX,PPP1CA,SNRPD1,SNRPD2,SNRPD3,PRKDC,SRSF2,SRSF1,ILF2,SF3B2,DYNC1H1,SF3B4,BZW1,SRRM1,GCN1,CDC5L,CWC15,PRPF19,SCAF8,
		31	MECP1 COMPLEX	-1.82983	0.00215054	0.0179624	7	2.64771	MTA2,MBD3,RBBP4,HDAC1,CHD4,RBBP7,GATAD2B,HDAC2,MBD2
		32	BRMS1-MSIN3A COREPRESSOR COMPLEX	-1.82723	0.00641026	0.0180811	6	2.1864	SIN3B,SAP30,RBBP4,HDAC1,RBBP7,HDAC2,SIN3A,BRMS1,
	SAGA Complex	33	TFTC COMPLEX (TATA-BINDING PROTEIN-FREE TAF-II-CONTAINING COMPLEX)	-1.80788	0.00617284	0.0225616	8	2.20254	TAF4,ATXN7,SUPT3H,TADA3,TAF5L,TAF6,TAF10,SF3B3,TAF5,TAF7,TAF12,TAF9,TAF2,KAT2A,TAF9B,TRRAP,TAF6L
		34	EED-EZH2 COMPLEX	-1.80733	0	0.0220734	4	4	EED,RBBP4,SUZ12,EZH2,AEBP2
		35	28S RIBOSOMAL SUBUNIT MITOCHONDRIAL	-1.80702	0.0045045	0.0215842	6	2.33682	MRPS12,MRPS14,DAP3,MRPS22,MRPS25,MRPS10,MRPS35,MRPS5,MRPS36,MRPS11,MRPS15,MRPS21,MRPS34,MRPS6,MRPS9,MRPS27,MRPS31,MRPS24,MRPS26,MRPS30,MRPS18A,MRPS33,MRPS28,MRPS17,MRPS7,MRPS2,MRPS16,MRPS18C,MRPS23,MRPS18B,
		36	RESPIRATORY CHAIN COMPLEX I (INTERMEDIATE V380KD AND VI480KD) MITOCHONDRIAL	-1.80191	0	0.0221657	4	4	NDUFA2,NDUFS2,NDUFS3,MT-ND1,NDUFA9
		37	E-BOX SEQUENCE-BINDING COMPLEX	-1.79617	0.00206186	0.0230625	4	2.66517	LMO2,NHLH2,LDB1,BEX2,
		38	BRD7-SWIU2013SNF-SUZ12 COMPLEX	-1.79615	0.0019802	0.0224556	5	2.6819	SMARCA2,SMARCA4,SUZ12,BRD7,PRMT7
	SAGA Complex	39	USP22-SAGA COMPLEX	-1.77688	0.0130152	0.0279979	6	1.88223	TADA3,TAF10,ATXN7L3,TADA2B,KAT2A,TAF9B,USP22,TRRAP,
		40	SIX3-LSD1-NURD(MTA3) COMPLEX	-1.7757	0.00840336	0.0277221	8	2.07041	KDM1A,SIX3,MBD3,RBBP4,HDAC1,RBBP7,HDAC2,MTA3,MBD2
		41	BRG1-SIN3A-HDAC CONTAINING SWISNF REMODELING COMPLEX I	-1.75786	0.00869565	0.0338871	6	2.05573	ARID1A,PRMT5,ACTL6A,SMARCA4,SMARCB1,SMARCC2,HDAC2,SMARCC1,SMARCE1,SMARCD1,SIN3A
		42	EBAFA COMPLEX	-1.75299	0.00430108	0.0352512	7	2.35644	ARID1A,ACTL6A,SMARCA4,MLLT1,SMARCB1,SMARCC2,SMARCC1,SMARCD2,SMARCE1,SMARCD1,
		43	MTA1 COMPLEX	-1.74252	0.0125786	0.0389231	5	1.89693	MBD3,RBBP4,MTA1,HDAC1,RBBP7,HDAC2,
		44	POLYCOMB REPRESSIVE COMPLEX 23	-1.73882	0.00211864	0.0396864	4	2.65391	EED,RBBP4,SUZ12,EZH2,RBBP7
		45	PRC1.1B COMPLEX	-1.73812	0.00628931	0.0392014	4	2.19455	RING1,YAF2,RNF2,PCGF1,
	ATAC Complex	46	ATAC COMPLEX GCN5-LINKED	-1.7235	0.0104384	0.0455739	5	1.97722	TADA2A,TADA3,WDR5,DR1,ZZZ3,KAT2A,SGF29,KAT14,MBIP,YEATS2,
		47	BRD7-EZH2-SUZ12 COMPLEX	-1.7203	0.00217391	0.0464154	3	2.64323	SUZ12,EZH2,BRD7
		48	MI2NURD COMPLEX	-1.7201	0.00212766	0.0455094	5	2.65215	MTA2,MBD3,RBBP4,HDAC1,CHD4,RBBP7,HDAC2
		49	CTBP COMPLEX	-1.71835	0.0232558	0.0455905	14	1.6316	CBX4,ZEB2,KDM1A,ZNF217,ZEB1,CTBP2,CTBP1,HDAC1,ZNF516,RREB1,HDAC2,LCOR,EHMT2,EHMT1,RCOR3,RCOR1,CDYL
	SAGA Complex	50	TFTC-TYPE HISTONE ACETYL TRANSFERASE COMPLEX	-1.71486	0.00663717	0.0471062	6	2.17152	MED14,MED24,ESR1,MED1,KAT2A,MED12,MED17,MED13,MED23,MED16,TRRAP
		51	MTA2 COMPLEX	-1.70998	0.0078125	0.0493603	5	2.10169	MTA2,MBD3,RBBP4,HDAC1,CHD4,RBBP7,HDAC2,SIN3A,
		52	BRD7-CBP-SWIU2013SNF COMPLEX	-1.70778	0.0130435	0.0496365	5	1.88129	PRMT5,SMARCA2,SMARCA4,PHF10,SMARCE1,BRD7,PAG1
		53	MIB COMPLEX MITOCHONDRIAL	-1.70285	0.0315789	0.0513734	9	1.49923	MTX2,MTX1,IMMT,MTX3,MICOS10,MICOS13,APOOL,CHCHD6,APOO,DNAJC11,CHCHD3,SAMM50,
		54	POLYCOMB REPRESSIVE COMPLEX 4	-1.70186	0	0.0512335	3	4	EED,EZH2,SIRT1
		55	EED-EZH2-PHF19 COMPLEX	-1.69361	0	0.0564562	3	4	EED,EZH2,PHF19
	SAGA Complex	56	GCN5-TRRAP HISTONE ACETYLTRANSFERASE COMPLEX	-1.69261	0.0193966	0.0561412	7	1.71004	SUPT3H,TADA3,TAF5L,BRCA1,MSH2,MSH6,TAF10,TAF9,KAT2A,TRRAP,
		57	NURD.1 COMPLEX	-1.68992	0.0125	0.0575139	5	1.89963	MBD3,RBBP4,MTA1,HDAC1,CHD4,RBBP7,HDAC2
		58	CTBP CORE COMPLEX	-1.68671	0.021097	0.0587044	7	1.67372	KDM1A,ZEB1,CTBP2,CTBP1,HDAC1,HDAC2,EHMT2,EHMT1,RCOR1
		59	MVB12B-PDCD6-PDCD6IP-TSG101-VPS28-VPS37B COMPLEX	-1.68607	0.00434783	0.0581137	4	2.35185	PDCD6,PDCD6IP,TSG101,MVB12B,VPS37B,VPS28,
		60	SIN3-ING1B COMPLEX I	-1.68331	0.00847458	0.059216	6	2.06679	SAP18,SAP30,RBBP4,HDAC1,RBBP7,ARID4B,HDAC2,SIN3A,ING1
	SAGA Complex // ATAC Complex	61	PCAF COMPLEX	-1.6828	0.0123967	0.0586047	5	1.9032	TADA2A,SUPT3H,TADA3,TAF5L,TAF10,TAF12,TAF9,KAT2B,TRRAP,TAF6L,
		62	RESPIRATORY CHAIN COMPLEX I (INTERMEDIATE IV310KD) MITOCHONDRIAL	-1.67976	0	0.0601421	3	4	NDUFS2,NDUFS3,MT-ND1,NDUFA9,
		63	ESR2-TRAPMEDIATOR COACTIVATOR COMPLEX	-1.67541	0.0344086	0.0631492	10	1.46207	MED7,MED14,MED24,MED6,CCNC,CDK8,EP300,MED21,MED1,NCOA1,ESR2,MED12,MED10,MED20,MED17,MED13,MED23,MED16,
		64	E2F-6 COMPLEX	-1.6639	0.0173913	0.0737939	8	1.75718	E2F6,GJB3,MAX,RING1,TFDP1,MGA,YAF2,L3MBTL2,EHMT2,RNF2,PCGF6,EHMT1,
		65	MITRAC COMPLEX MITOCHONDRIAL	-1.66118	0.0218818	0.0757085	9	1.65794	MT-CO1,MT-CO2,MT-CO3,COX6C,COX4I1,COX5A,SURF1,COX15,CMC1,COX14,TIMM21,COA1,COX16,COA3,
		66	NCOR-SIN3-HDAC-HESX1 COMPLEX	-1.65695	0.0266393	0.0793779	5	1.57285	SIN3B,HDAC1,HDAC2,SIN3A,HESX1,NCOR2,
		67	RESPIRATORY CHAIN COMPLEX I (INTERMEDIATE I200KD AND III250KD) MITOCHONDRIAL	-1.65595	0	0.0793683	3	4	NDUFS2,NDUFS3,NDUFA9
		68	LARC COMPLEX (LCR-ASSOCIATED REMODELING COMPLEX)	-1.6531	0.0250522	0.0817009	12	1.59942	ARID1A,MTA2,MBD3,ACTL6A,HNRNPC,SMARCA4,ACTB,RBBP4,SMARCB1,HDAC1,CHD4,SMARCC2,GATAD2B,HDAC2,DPF2,SMARCC1,SMARCD2,SMARCE1,MBD2
		69	BRM-SIN3A-HDAC COMPLEX	-1.64983	0.0230608	0.084263	7	1.63525	ARID1A,PRMT5,ACTL6A,SMARCA2,SMARCB1,SMARCC2,HDAC2,SMARCC1,SMARCD2,SMARCE1,SMARCD1,SIN3A,
		70	BRD7-SWIU2013SNF COMPLEX	-1.64867	0.0218341	0.0841599	8	1.65888	ARID1A,PRMT5,ACTL6A,SMARCA2,SMARCA4,SMARCC2,PHF10,SMARCC1,SMARCE1,SMARCD1,BRD7
		71	MSIN3A COREPRESSOR COMPLEX	-1.64783	0.0214008	0.0838101	4	1.66755	SAP18,SAP30,RBBP4,HDAC1,RBBP7,HDAC2,SIN3A
		72	HOOK2-PCM1-RAB8A COMPLEX	-1.63963	0.008	0.092305	3	2.09151	RAB8A,PCM1,HOOK2
		73	LATS1-PCBP2-SAV1-STK3-STK4 COMPLEX	-1.63222	0.0167715	0.100857	4	1.77285	LATS1,STK4,STK3,PCBP2,SAV1
		74	TELOMERE-ASSOCIATED PROTEIN COMPLEX	-1.62707	0.00205339	0.10658	3	2.66688	TERF1,TERF2,ACD,TINF2,POT1,TERF2IP,
		75	TCTEX1 CA2+ CHANNEL COMPLEX	-1.62307	0.00421941	0.11138	3	2.36458	CACNA1A,DYNLT1,CACNA1B
		76	NRD COMPLEX (NUCLEOSOME REMODELING AND DEACETYLATION COMPLEX)	-1.62039	0.0274841	0.114001	5	1.55934	KDM1A,RBBP4,CHD3,MTA1,HDAC1,CHD4,HDAC2
		77	FARP2-NRP1-PLEXINA1 COMPLEX	-1.61969	0.00608519	0.113472	3	2.20865	NRP1,FARP2,PLXNA1
		78	SIN3 COMPLEX	-1.61961	0.0168421	0.112082	4	1.77103	SAP18,SAP30,RBBP4,HDAC1,RBBP7,HDAC2,SIN3A
		79	LATS1-PCBP1-SAV1-STK3-STK4 COMPLEX	-1.61911	0.0146138	0.111582	4	1.83228	LATS1,STK4,STK3,PCBP1,SAV1
		80	RESPIRATORY CHAIN COMPLEX I (INTERMEDIATE II230KD) MITOCHONDRIAL	-1.61869	0.00215054	0.110732	3	2.64771	NDUFS4,NDUFS7,NDUFV2
		81	FARP2-NRP1-PLEXINA4 COMPLEX	-1.61624	0.00833333	0.112722	3	2.074	NRP1,FARP2,PLXNA4
		82	BRG1-ASSOCIATED COMPLEX I	-1.61438	0.0302419	0.114108	5	1.51796	ARID1A,PRMT5,ACTL6A,SMARCA4,SMARCB1,SMARCC2,SMARCC1,SMARCE1,SMARCD1
		83	WINAC COMPLEX	-1.60989	0.0379464	0.119277	9	1.41969	ARID1A,ACTL6A,VDR,SMARCA2,SMARCA4,TOP2B,SMARCB1,CHAF1A,SMARCC2,SMARCC1,SMARCE1,SMARCD1,BAZ1B,SUPT16H,
		84	NCOR2 COMPLEX	-1.60779	0.0248963	0.121046	5	1.60212	HDAC3,NCOR1,SAP30,HDAC1,HDAC2,SIN3A,NCOR2
		85	WASH COMPLEX	-1.60493	0.0199203	0.123808	4	1.69853	WASHC1,WASHC5,WASHC4,WASHC3,WASHC2C
		86	RAP1 COMPLEX	-1.60335	0.00854701	0.124827	3	2.06313	TERF1,TERF2,RAD50,ACD,TINF2,POT1,TERF2IP
		87	39S RIBOSOMAL SUBUNIT MITOCHONDRIAL	-1.59992	0.0439331	0.129161	13	1.35622	MRPL33,MRPL3,MRPL19,MRPL12,LACTB,MRPL28,MRPL49,MRPL23,MRPL51,MRPL2,MRPL54,MRPL14,MRPL21,MRPL55,MRPL10,MRPL52,MRPL41,MRPL50,MRPL43,MRPL30,MRPL24,MRPL38,MRPL53,MRPL48,MRPL34,MRPL45,MRPL32,MRPL20,MRPL13,MRPL9,MRPL4,MRPL1,MRPL37,MRPL18,MRPL46,MRPL44,MRPL47,MRPL40,MRPL17,MRPL22,MRPL16,MRPL39,MRPL35,MRPL15,MRPL36,MRPL27,MRPL11,MRPL42,
		88	PRC1.1A COMPLEX	-1.59669	0.00852879	0.132463	3	2.06405	RING1,RYBP,RNF2,PCGF1,
		89	PDCD6IP-SDCBP-SDC1 COMPLEX	-1.5955	0.0146444	0.132916	3	1.83137	SDCBP,SDC1,PDCD6IP
		90	CRSP-MEDIATOR 2 COMPLEX	-1.59333	0.0263736	0.134778	4	1.57719	MED7,MED14,MED24,MED6,MED15,MED18,MED4,MED17,MED23,MED16,
		91	AFF4 SUPER ELONGATION COMPLEX (SEC)	-1.59212	0.0571429	0.135327	9	1.24228	ELL2,CCNT1,CCNT2,MLLT3,CDK9,AFF1,ELL,MLLT1,EAF1,ELL3,AFF4
		92	BRG1-ASSOCIATED COMPLEX	-1.59117	0.0245902	0.135388	5	1.60748	ARID1A,PRMT5,ACTL6A,SMARCA4,SMARCB1,SMARCC2,SMARCC1,SMARCE1,SMARCD1
		93	NCOR-SIN3-RPD3 COMPLEX	-1.58971	0.00984252	0.136342	3	2.0025	SIN3B,HDAC2,SIN3A,NCOR2,
		94	BRM-SIN3A COMPLEX	-1.5889	0.0492505	0.136094	9	1.30671	ARID1A,PRMT5,ACTL6A,SMARCA2,RBBP4,SMARCB1,HDAC1,SMARCD3,SMARCC2,HDAC2,SMARCC1,SMARCD2,SMARCE1,SMARCD1,SIN3A
		95	ESR1-TRAPMEDIATOR COACTIVATOR COMPLEX	-1.58765	0.0483193	0.13675	10	1.31498	MED7,MED14,MED24,MED6,ESR1,CCNC,CDK8,EP300,MED21,MED1,NCOA1,MED12,MED10,MED20,MED17,MED13,MED23,MED16,
		96	ESR1--EP300-NCOA2 COMPLEX	-1.58683	0.00632911	0.136365	3	2.19185	ESR1,EP300,NCOA2
		97	SHARP-CTBP COMPLEX	-1.58617	0.00990099	0.13612	3	1.99996	CTBP2,CTBP1,SPEN
		98	SWI-SNF CHROMATIN REMODELING-RELATED-BRCA1 COMPLEX	-1.58358	0.0431035	0.139066	6	1.36448	ARID1A,ACTL6A,BRCA1,SMARCA2,SMARCA4,SMARCB1,SMARCC2,SMARCC1,SMARCD2,SMARCE1,
		99	LIM PROTEIN COMPLEX LHX3-TGFB1I1-ISL1	-1.58126	0.012848	0.141572	3	1.8878	TGFB1I1,ISL1,LHX3
		100	APC-IQGAP1-CLIP-170 COMPLEX	-1.57969	0.00862069	0.142695	3	2.05945	APC,CLIP1,IQGAP1
		101	RAB24-RAB27A-RILP COMPLEX	-1.57836	0.0122699	0.143304	3	1.90763	RAB27A,RAB24,RILP
		102	P300-CBP-P270-SWISNF COMPLEX	-1.57397	0.0501044	0.149728	6	1.29926	ARID1A,SMARCA4,EP300,SMARCB1,SMARCC2,CREBBP,SMARCC1
		103	ING2 COMPLEX	-1.57264	0.048583	0.150403	9	1.31262	SAP30,ARID4A,RBBP4,HDAC1,RBBP7,ARID4B,BRMS1L,HDAC2,SIN3A,SAP130,ING2,SUDS3,BRMS1
		104	RBL2 COMPLEX (EP300 E2F4 E2F5 HDAC1 RBL2 SUV39H1)	-1.56704	0.0439331	0.158655	6	1.35622	SUV39H1,RBL2,EP300,HDAC1,E2F5,E2F4,
		105	KNTC1-ZW10-ZWILCH COMPLEX	-1.56675	0.022449	0.15771	3	1.64687	ZW10,KNTC1,ZWILCH
		106	CODANIN-1-ASF1U2013HISTONE H3.1-HISTONE H4U2013IMPORTIN-4 COMPLEX CYTOSOLIC	-1.56666	0.027027	0.156382	5	1.5666	H4C1,H3C1,CDAN1,IPO4,ASF1A
		107	EED-EZH-YY1 POLYCOMB COMPLEX	-1.56589	0	0.156385	2	4	EED,YY1,EZH2
		108	SIN3-HDAC-SAP30-ARID4 COMPLEX	-1.56159	0.0430108	0.162314	5	1.36541	SAP30,RBBP4,HDAC1,RBBP7,ARID4B,HDAC2,SIN3A
		109	MECP2-SIN3A-HDAC COMPLEX	-1.56152	0.0165289	0.160998	3	1.77914	MECP2,HDAC1,HDAC2,SIN3A,
		110	CAV1-OCLN-PDCD6IP COMPLEX	-1.55971	0.0193966	0.162925	3	1.71004	CAV1,OCLN,PDCD6IP
		111	MN-HEXAMER COMPLEX	-1.55841	0.0141988	0.16378	3	1.8447	STAT3,ISL1,LHX3
		112	POLYCOMB REPRESSIVE COMPLEX 1 (PRC1 HPRC-H)	-1.55808	0.0547046	0.162912	10	1.26118	CBX4,SMARCA5,HSPA1A,YY1,BMI1,PHC1,RING1,CBX2,PHC2,PHC3,SCMH1,RNF2,CBX8
		113	SMAD3-SMAD4-FOXO1 COMPLEX	-1.55781	0.0256959	0.162023	3	1.58845	SMAD3,FOXO1,SMAD4
		114	BRG1-ASSOCIATED COMPLEX II	-1.55705	0.0354906	0.161887	4	1.44866	ARID1A,PRMT5,ACTL6A,SMARCA4,SMARCB1,SMARCC2,SMARCC1
		115	SIN3-SAP25 COMPLEX	-1.55679	0.0348584	0.160937	6	1.45645	SAP18,SAP30,RBBP4,HDAC1,RBBP7,ARID4B,SAP25,HDAC2,SIN3A,SAP130,SUDS3
		116	HOMER3-IP3R-TRPC1 COMPLEX	-1.55472	0.0209644	0.162827	3	1.67645	TRPC1,ITPR3,HOMER3
		117	PRC1.4C COMPLEX	-1.54753	0.0549898	0.17467	11	1.25893	CBX4,CBX6,BMI1,PHC1,RING1,CBX2,PHC2,PHC3,SCMH1,RNF2,CBX8
		118	SAP COMPLEX (SIN3-ASSOCIATED PROTEIN COMPLEX)	-1.5473	0.0513393	0.173679	5	1.28871	SAP30,RBBP4,HDAC1,RBBP7,ARID4B,HDAC2,SIN3A,SAP130,
		119	LINC COMPLEX QUIESCENT CELLS	-1.5465	0.0398323	0.173706	4	1.39868	RBL2,RBBP4,E2F4,LIN52,LIN9,LIN54,LIN37
		120	SMAD34-E2F45-P107-DP1 COMPLEX	-1.54503	0.0424242	0.174965	5	1.37136	RBL1,SMAD3,SMAD4,TFDP1,E2F5,E2F4,
		121	MVB12B-PDCD6-PDCD6IP-TSG101-VPS28-VPS37A COMPLEX	-1.5403	0.0232558	0.182442	3	1.6316	PDCD6,VPS37A,PDCD6IP,TSG101,MVB12B,VPS28,
		122	SEMA3C-PLEXIND1-NRP1 COMPLEX	-1.53849	0.0257937	0.184638	3	1.58681	NRP1,SEMA3C,PLXND1
		123	XFIM COMPLEX	-1.53664	0.0557851	0.186731	5	1.2527	KDM1A,GTF2I,HDAC1,ZMYM3,HDAC2
		124	FARP2-NRP1-PLEXINA2 COMPLEX	-1.53366	0.0376984	0.191256	3	1.42253	NRP1,PLXNA2,FARP2
		125	CYCLIND3-CDK4-CDK6-P21 COMPLEX	-1.5333	0.04	0.190464	3	1.39686	CDK4,CCND3,CDKN1A,CDK6,
		126	HDAC2-MYCN-SP1 COMPLEX	-1.53063	0.0181818	0.194599	3	1.73798	MYCN,SP1,HDAC2
		127	PRC1.2C COMPLEX	-1.52754	0.0777538	0.199541	11	1.10872	CBX4,PCGF2,PHC1,RING1,CBX2,PHC2,PHC3,SCMH1,RNF2,CBX8,SCML1
		128	NCOR1 COMPLEX	-1.52408	0.038055	0.205395	5	1.41845	HDAC3,NCOR1,SMARCA4,SMARCB1,TRIM28,SF3B3,SF3A1,SRCAP,SMARCC2,SMARCC1,
		129	ING1-P300-PCNA COMPLEX	-1.52152	0.00194932	0.209401	2	2.68839	PCNA,EP300,ING1
		130	CTBP2-EP300-RUNX2 COMPLEX	-1.52133	0.0381526	0.208135	3	1.41734	CTBP2,EP300,RUNX2
		131	BBS4 CENTRIOLAR SATELLITE COMPLEX	-1.51958	0.0252427	0.210411	3	1.59615	PCM1,BBS4,CEP131
		132	CTBP1-EP300-FOXO3 COMPLEX	-1.51788	0.0357143	0.212775	3	1.44594	FOXO3,EP300,CTBP1
		133	AJUBA-GFI1-HDAC2 COMPLEX	-1.51683	0.0338983	0.213515	3	1.46854	HDAC2,AJUBA,GFI1
		134	IGF1-IGF1R-ITGA6-ITGB4 COMPLEX	-1.5162	0.0433884	0.213458	4	1.36163	IGF1,IGF1R,ITGB4,ITGA6,
		135	HDAC1-HDAC2-MIER1-MIER2 COMPLEX	-1.51439	0.0545073	0.216212	4	1.26275	HDAC1,MIER1,MIER2,HDAC2,
		136	TRF1-TIN2 COMPLEX	-1.51357	0.00626305	0.216254	2	2.19633	TERF1,ACD,TINF2,POT1,
		137	RSMAD COMPLEX	-1.51113	0.062635	0.220145	10	1.20249	SMARCA4,SMAD3,SMAD4,SMAD2,ARID1B,SMARCC2,CREBBP,SMARCC1,TRIM33,NCOA3,
		138	DREAM-LIKE COMPLEX	-1.51067	0.0493827	0.219547	4	1.30555	RBL2,RBBP4,TFDP1,E2F4,LIN52,LIN9,LIN54,LIN37,
		139	ESTROGEN RECEPTOR COMPLEX (ESR1 EP300 NCOA1)	-1.50568	0.0357853	0.229386	3	1.44508	ESR1,EP300,NCOA1
		140	IL-12RB1B2 RECEPTOR-IL-12 COMPLEX HIGH-AFFINITY	-1.50513	0.0560345	0.228948	4	1.25077	IL12A,IL12B,IL12RB1,IL12RB2,
		141	GOLGA2-PCDC10-STK26 COMPLEX	-1.50391	0.047817	0.230169	3	1.31951	GOLGA2,PDCD10,STK26
		142	TIN2 COMPLEX	-1.50329	0.00596422	0.229894	2	2.21723	TERF2,ACD,TINF2,POT1,
		143	ESR1-CDK7-CCNH-MNAT1-MTA1-HDAC2 COMPLEX	-1.50116	0.0227743	0.233349	3	1.64065	ESR1,CDK7,CCNH,MNAT1,MTA1,HDAC2,
		144	MICOS SUBCOMPLEX (CHCHD3 IMMT MICOS10) MITOCHONDRIAL	-1.49306	0.0120482	0.250937	2	1.91549	IMMT,MICOS10,CHCHD3
		145	AML1-HIPK2-P300 COMPLEX	-1.4913	0	0.253593	2	4	RUNX1,EP300,HIPK2
		146	MVB12B-PDCD6-PDCD6IP-TSG101-VPS28-VPS37D COMPLEX	-1.49068	0.0695296	0.253341	4	1.15721	PDCD6,VPS37D,PDCD6IP,TSG101,MVB12B,VPS28,
		147	9-1-1-APE1 COMPLEX	-1.49005	0.00416667	0.253096	2	2.36991	RAD1,HUS1,APEX1,RAD9A,
		148	CEP19-CEP350-CEP43-RABL2B COMPLEX	-1.48978	0.043299	0.252145	4	1.36252	CEP43,CEP350,CEP19,RABL2B,
		149	RB-TAL-1-E2A-LMO2-LDB1 COMPLEX	-1.48944	0.0769231	0.251282	5	1.11338	RB1,TCF3,TAL1,LMO2,LDB1
		150	TRBP CONTAINING COMPLEX (DICER RPL7A EIF6 MOV10 AND SUBUNITS OF THE 60S RIBOSOMAL PARTICLE)	-1.48869	0.00416667	0.251536	2	2.36991	RPLP1,RPLP2,RPL35A,RPL7,RPL13,RPL12,RPL21,RPL28,RPL34,RPL14,EIF6,RPL15,RPL27,RPL37A,RPL7A,RPL30,RPL10A,RPL32,RPL11,RPL19,RPL18A,MOV10,RSL24D1,DICER1,RPL36
		151	LMO4-BRCA1-CTIP-LDB1 COMPLEX	-1.48701	0.0125261	0.254022	2	1.89873	BRCA1,LMO4,LDB1,RBBP8,
		152	EIF3 COMPLEX (EIF3S6 EIF3S5 EIF3S4 EIF3S3 EIF3S6IP EIF3S2 EIF3S9 EIF3S12 EIF3S10 EIF3S8 EIF3S1 EIF3S7 PCID1)	-1.48522	0.026694	0.256825	2	1.57196	EIF3F,EIF3D,EIF3H,EIF3G,EIF3J,EIF3B,EIF3E,EIF3I,EIF3A,EIF3M,EIF3C,EIF3K,EIF3L
		153	COHESIN COMPLEX INCOMPLETE (USP13 SMC3 STAG2)	-1.48308	0.0122699	0.260596	2	1.90763	STAG2,USP13,SMC3
		154	P300-MDM2-P53 PROTEIN COMPLEX	-1.48074	0.0469083	0.264615	3	1.32783	TP53,MDM2,EP300
		155	NRP1-PLXNA1-SEMA3A COMPLEX	-1.47953	0.0273109	0.265987	3	1.56208	NRP1,SEMA3A,PLXNA1
		156	IL12B-IL12RB1-IL12RB2 COMPLEX	-1.47948	0.0393375	0.264372	3	1.40409	IL12B,IL12RB1,IL12RB2
		157	AMOT-MPP5-NF2-PATJ COMPLEX	-1.47922	0.0712788	0.263346	4	1.14643	NF2,AMOT,PALS1,PATJ,
		158	SHC-ERALPHA-IGF-1R COMPLEX	-1.47716	0.0372549	0.266752	3	1.42765	ESR1,IGF1R,SHC1
		159	BHC110 COMPLEX	-1.47617	0.0780591	0.267654	9	1.10702	KDM1A,ZNF217,HDAC1,GSE1,ZNF516,HDAC2,PHF21A,HMG20B,ZMYM2,RCOR1,
		160	CDH4-HDAC2-MTA2-RBBP7-TWIST1 COMPLEX	-1.47409	0.0518672	0.271265	4	1.28427	MTA2,CHD4,TWIST1,RBBP7,HDAC2
		161	FARP2-NRP1-PLEXINA3 COMPLEX	-1.47356	0.0475113	0.270848	3	1.32229	NRP1,FARP2,PLXNA3
		162	EIF3 COMPLEX (EIF3S6 EIF3S5 EIF3S4 EIF3S3 EIF3S6IP EIF3S2 EIF3S9 EIF3S12 EIF3S10 EIF3S8 EIF3S1 EIF3S7)	-1.47344	0.0204499	0.269562	2	1.68719	EIF3F,EIF3D,EIF3H,EIF3G,EIF3J,EIF3B,EIF3E,EIF3I,EIF3A,EIF3C,EIF3K,EIF3L,
		163	60S APC CONTAINING COMPLEX	-1.46603	0.0527383	0.286692	3	1.27705	TUBG1,APC,IQGAP1,TUBA1A,
		164	JUND-FOSB-SMAD3-SMAD4 COMPLEX	-1.46451	0.0691824	0.28908	4	1.15938	JUND,FOSB,SMAD3,SMAD4,
		165	SLC2A1-DMTN-ADD2 COMPLEX	-1.46372	0.0542798	0.28937	3	1.26456	SLC2A1,ADD2,DMTN
		166	MYOD1-TEAD4-VGLL4 COMPLEX	-1.46305	0.0424242	0.289473	3	1.37136	MYOD1,VGLL4,TEAD4
		167	MVB12B-PDCD6-PDCD6IP-TSG101-VPS28-VPS37C COMPLEX	-1.46244	0.0726141	0.28929	4	1.13838	VPS37C,PDCD6,PDCD6IP,TSG101,MVB12B,VPS28,
		168	HDAC1-MYCN-SP1 COMPLEX	-1.46217	0.054878	0.288261	3	1.25981	MYCN,SP1,HDAC1
		169	CENP-A NAC COMPLEX	-1.46021	0.0447761	0.291744	2	1.34798	CENPB,CENPC,CENPU,CENPT,CENPN,CENPH,CENPM
		170	SMAD3-SMAD4-CTCF PROTEIN-DNA COMPLEX	-1.45742	0.0232108	0.297308	2	1.63244	CTCF,SMAD3,SMAD4
		171	BAR-BCL2-CASP8 COMPLEX	-1.45624	0.0474138	0.298737	3	1.32318	BCL2,CASP8,BFAR
		172	ETS2-SMARCA4-INI1 COMPLEX	-1.45533	0.0273109	0.299316	2	1.56208	ETS2,SMARCA4,SMARCB1
		173	COREST-HDAC COMPLEX	-1.45288	0.092437	0.304014	7	1.03368	KDM1A,ZNF217,HDAC1,HDAC2,PHF21A,HMG20B,RCOR1
		174	AFF1-MLLT1-CBX8 COMPLEX	-1.4523	0.0502183	0.30388	3	1.29827	AFF1,MLLT1,CBX8
		175	GNAI1- GNB5-GNG4 COMPLEX	-1.45197	0.0597938	0.302969	3	1.22262	GNB5,GNG4,GNAI1
		176	NGRN COMPLEX	-1.4503	0.0690377	0.305819	4	1.16029	TRUB2,RPUSD3,RPUSD4,RCC1L,NGRN,FASTKD2,
		177	CDYL-COMPLEX	-1.44817	0.109533	0.309739	7	0.960057	WIZ,REST,HDAC1,SETDB1,MIER1,HDAC2,EHMT2,EHMT1,CDYL
		178	FOXM1-AXIN-GSK3BETA COMPLEX	-1.44815	0.0792291	0.308049	3	1.10057	AXIN1,GSK3B,FOXM1
		179	APC-IQGAP1-RAC1 COMPLEX	-1.44695	0.0298507	0.309525	2	1.52359	APC,IQGAP1,RAC1
		180	ING5 (BRPF2 MOZ MORF) COMPLEX	-1.44556	0.0791209	0.311687	5	1.10116	BRD1,KAT6B,ING5,KAT6A,MEAF6
		181	SHARP-CTBP1-CTIP-RBP-JKAPPA COREPRESSOR COMPLEX	-1.44429	0.0662393	0.313418	3	1.17823	RBPJ,CTBP1,SPEN,RBBP8,
		182	MTA1-HDAC CORE COMPLEX	-1.44241	0.0805085	0.316868	4	1.09362	RBBP4,MTA1,HDAC1,RBBP7,HDAC2
		183	SMAD3-SMAD4-FOXO3 COMPLEX	-1.43924	0.0733198	0.323444	3	1.13419	FOXO3,SMAD3,SMAD4
		184	P38GAMMA-HSP90-K-RAS COMPLEX	-1.43865	0.0224949	0.323355	2	1.64599	KRAS,HSP90AB1,MAPK12
		185	CCM2-ICAP1-KRIT1 COMPLEX	-1.43699	0.0752688	0.326137	3	1.12281	KRIT1,ITGB1BP1,CCM2
		186	PA700 COMPLEX	-1.43695	0.0731707	0.324521	3	1.13507	PSMD11,PSMD12,PSMD9,PSMD14,PSMD3,PSMD10,PSMC3,PSMC2,PSMC4,PSMD8,PSMD7,PSMD4,PSMC1,PSMC5,PSMC6,PSMD2,PSMD6,PSMD5,PSMD1,PSMD13,
		187	BRCA1-HDAC1-HDAC2 COMPLEX	-1.43662	0.0478088	0.323781	2	1.31959	BRCA1,HDAC1,HDAC2
		188	MDM2-MDM4-TP53 COMPLEX	-1.43621	0.0907217	0.323078	3	1.04181	MDM4,TP53,MDM2
		189	RBP-JKAPPA-RING1-KYOT2 COMPLEX	-1.43443	0.0735587	0.326248	3	1.13278	RBPJ,RING1,FHL1
		190	HEXIM1-DNA-PK-PARASPECKLE COMPONENTS-RIBONUCLEOPROTEIN COMPLEX	-1.43374	0.0931174	0.326444	3	1.0305	HEXIM1,XRCC6,XRCC5,SFPQ,MATR3,PRKDC,NONO,PSPC1,RBM14
		191	ANTI-BHC110 COMPLEX	-1.43358	0.106383	0.325223	11	0.97272	KDM1A,ZNF217,GTF2I,HDAC1,ZMYM3,GSE1,HDAC2,PHF21A,HMG20B,ZMYM2,RCOR1
		192	KAT2B-KIF11-MYSM1 COMPLEX	-1.43259	0.037037	0.326014	2	1.43019	KIF11,MYSM1,KAT2B
		193	TELOMERASE HOLOENZYME	-1.43067	0.0411765	0.329498	2	1.3843	TERT,DKC1,SMG6,WRAP53,NOP10,NHP2,GAR1
		194	AXIN1-GID8-GSK3B COMPLEX	-1.43039	0.0651731	0.328516	3	1.18527	AXIN1,GSK3B,GID8
		195	CADM1-4.1B-MPP3 COMPLEX	-1.42987	0.0614754	0.328407	3	1.21059	MPP3,CADM1,EPB41L3
		196	CTNNB1-EP300-HADAC6-SUMO1-TCF4 COMPLEX	-1.42971	0.107221	0.327194	5	0.969315	TCF4,CTNNB1,SUMO1,EP300,HDAC6
		197	APC-IQGAP1-CDC42 COMPLEX	-1.42844	0.0408163	0.328863	2	1.3881	APC,IQGAP1,CDC42
		198	PID COMPLEX	-1.4277	0.0824742	0.32911	3	1.08316	MTA2,MBD3,RBBP4,HDAC1,CHD4
		199	LINC COMPLEX S-PHASE	-1.4275	0.082	0.327902	3	1.08566	MYBL2,RBL1,RBBP4,LIN52,LIN9,LIN54,LIN37
		200	CHROMATIN REMODELING COMPLEX (KAT2B TACC2 TACC3)	-1.42558	0.0515873	0.331544	2	1.28662	TACC2,KAT2B,TACC3
		201	TRF2-RAP1 COMPLEX II	-1.42521	0.0258449	0.330818	2	1.58595	TERF2,TINF2,POT1,TERF2IP,
		202	PIAS1-SUMO1-UBC9 COMPLEX	-1.42096	0.0568421	0.340469	2	1.24457	PIAS1,SUMO1,UBE2I
		203	SMAD3-SMAD4-FOXO3-FOXG1 COMPLEX	-1.42086	0.0868644	0.339025	4	1.06066	FOXO3,FOXG1,SMAD3,SMAD4,
		204	EXOCYST COMPLEX	-1.42004	0.0800866	0.339594	3	1.0959	EXOC5,EXOC3,EXOC8,EXOC6,EXOC4,EXOC2,EXOC1,EXOC7,
		205	MSIN3A-HDAC1-HDAC2 COMPLEX	-1.41762	0.0363289	0.344335	2	1.43855	HDAC1,HDAC2,SIN3A
		206	IL12A-IL12B-IL12RB2 COMPLEX	-1.41753	0.0697674	0.342938	3	1.15573	IL12A,IL12B,IL12RB2
		207	9-1-1-LIG1 COMPLEX	-1.4129	0.0805501	0.353741	2	1.0934	RAD1,HUS1,LIG1,RAD9A,
		208	MAD1-MSIN3A-HDAC2 COMPLEX	-1.41199	0.0602911	0.354551	2	1.21903	MXD1,HDAC2,SIN3A
		209	UBIQUITIN E3 LIGASE (CUL3 KLHL3 WNK4)	-1.4115	0.0411255	0.354221	2	1.38483	CUL3,WNK4,KLHL3
		210	CNK1-SRC-RAF1 COMPLEX	-1.41096	0.0939457	0.353783	3	1.02666	RAF1,SRC,CNKSR1
		211	SNW1 COMPLEX	-1.41035	0.0995851	0.353709	4	1.00137	SNRNP200,UBR5,TUBB,HSPA5,PFKL,SFPQ,EEF1G,MATR3,MSH2,EEF1A1,HNRNPU,SNW1,EFTUD2,DDB1,PRPF8,CDC5L,DDX23,ABCF2,
		212	CD63-PDCD6IP-SDCBP COMPLEX	-1.40653	0.0694737	0.362493	3	1.15755	SDCBP,CD63,PDCD6IP
		213	PKC-ALPHA-PLD1-PLC-GAMMA-2 SIGNALING COMPLEX LACRITIN STIMULATED	-1.40613	0.0774059	0.361888	3	1.11067	PLCG2,PRKCA,PLD1
		214	TGF-BETA RECEPTOR I-AXIN-SMAD3 COMPLEX	-1.40607	0.0860656	0.360326	3	1.06467	AXIN1,TGFBR1,SMAD3
		215	G PROTEIN COMPLEX (GNG2 GNB2L1 RAF1)	-1.40519	0.0603622	0.361076	2	1.21852	RAF1,GNG2,RACK1
		216	HOXD9-MEIS1-PBX1 COMPLEX	-1.40374	0.106262	0.363257	3	0.973214	MEIS1,HOXD9,PBX1
		217	NR3C2-UBC9-SRC-1 COMPLEX	-1.40279	0.0415842	0.364172	2	1.38003	NR3C2,UBE2I,NCOA1
		218	SMAD3-SMAD4-SKIL COMPLEX	-1.40236	0.0844156	0.363876	3	1.07306	SKIL,SMAD3,SMAD4
		219	F1F0-ATPASE MITOCHONDRIAL	-1.39968	0.0843621	0.369448	5	1.07334	ATP5PD,ATP5MG,MT-ATP6,MT-ATP8,ATP5MC1,ATP5F1B,ATP5PF,ATP5PB,ATP5F1A,ATP5F1D,ATP5F1C,ATP5PO,ATP5MF,ATP5F1E,ATP5ME,ATP5IF1,
		220	SHARP-CTBP1-CTIP COMPLEX	-1.39864	0.0533049	0.370533	2	1.27242	CTBP1,SPEN,RBBP8
		221	HUCHRAC COMPLEX	-1.39813	0.121457	0.370206	3	0.915218	SMARCA5,POLE3,CHRAC1,BAZ1A,
		222	P300-SMAD1-STAT3 COMPLEX	-1.39587	0.0994152	0.374508	3	1.00211	STAT3,EP300,SMAD1
		223	TRP1-G ALPHA-11-IP3R3-CAV1 SIGNALING COMPLEX	-1.39582	0.100629	0.372957	4	0.996846	GNA11,TRPC1,CAV1,ITPR3,
		224	AXIN-MEKK4-CCD1 COMPLEX	-1.39566	0.127953	0.3717	3	0.892611	AXIN1,DIXDC1,MAP3K4
		225	DRIP COMPLEX	-1.39408	0.128049	0.374356	6	0.892286	MED7,MED14,MED24,MED6,MED26,VDR,RXRB,MED1,MED12,MED4,MED17,MED13,MED23,MED16,
		226	3M CORE COMPLEX	-1.39382	0.0979167	0.373372	3	1.0087	OBSL1,CUL7,CCDC8
		227	SOX9-TRAP COMPLEX	-1.38941	0.132762	0.383538	7	0.876598	MED14,MED24,MED6,CCNC,SOX9,MED1,MED25,MED12,MED17,MED13,THRAP3,MED16,
		228	ARC92-MEDIATOR COMPLEX	-1.38804	0.118644	0.38541	6	0.925388	MED7,MED14,MED6,MED26,CDK8,MED1,MED25,MED12,MED15,MED17,MED13,MED23,MED16
		229	INTRAFLAGELLAR TRANSPORT COMPLEX A PERIPHERAL SUBCOMPLEX	-1.38769	0.12449	0.384776	3	0.904518	TTC21B,IFT43,WDR35
		230	SMRT CORE COMPLEX	-1.38742	0.0724947	0.383894	2	1.1391	HDAC3,TBL1X,NCOR2
		231	IGF1-IGFBP3-ALS COMPLEX	-1.38736	0.11875	0.382399	3	0.925001	IGF1,IGFBP3,IGFALS
	ATAC Complex	232	ATAC COMPLEX YEATS2-LINKED	-1.38583	0.112088	0.384729	9	0.950054	MAP3K7,TADA2A,TADA3,WDR5,DR1,UBAP2L,ZZZ3,KAT2A,SGF29,KAT14,POLE4,POLE3,MBIP,YEATS2,
		233	NLRP6 INFLAMMASOME	-1.38518	0.0985011	0.38485	3	1.00612	CASP1,NLRP6,PYCARD
		234	NIF-1-DBC1-EMSY COMPLEX	-1.38454	0.0647059	0.384857	2	1.18839	EMSY,CCAR2,ZNF335
		235	HSP90-CDC37-LRRK2 COMPLEX	-1.38397	0.0626305	0.384611	2	1.20252	HSP90AB1,CDC37,LRRK2
		236	TULP3-INTRAFLAGELLAR TRANSPORT COMPLEX A	-1.38395	0.14898	0.383078	7	0.826582	TULP3,TTC21B,WDR19,IFT43,IFT140,IFT122,WDR35
		237	CPSF6-EWSR1-ITCH-NUDT21-POLR2A-UBAP2L COMPLEX	-1.38331	0.0762712	0.383087	2	1.11707	NUDT21,POLR2A,EWSR1,UBAP2L,CPSF6,ITCH,
		238	SEMA6D-PLEXINA1-NRP1 COMPLEX	-1.38269	0.0946237	0.383054	3	1.02354	NRP1,SEMA6D,PLXNA1
		239	SMAD4-SMAD2-SMAD3 COMPLEX	-1.38195	0.108268	0.383308	3	0.9651	SMAD3,SMAD4,SMAD2
		240	LRRK2-CHIP-HSP90 COMPLEX	-1.37892	0.116371	0.389759	3	0.933783	HSP90AB1,LRRK2,STUB1
		241	XRCC1-LIG3-PNK-TDP1 COMPLEX	-1.37796	0.139165	0.390699	4	0.856158	XRCC1,LIG3,PNKP,TDP1,
		242	ULK1-ATG13-ATG14-PIK3C3 COMPLEX	-1.37505	0.0920502	0.396901	3	1.0355	ATG13,ULK1,ATG14,PIK3C3,
		243	AJUBA-GFI1-HDAC3 COMPLEX	-1.37343	0.0932755	0.399648	2	1.02977	HDAC3,AJUBA,GFI1
		244	ECSIT COMPLEX (ECSIT NDUFS3 NDUFAF1)	-1.37185	0.0872093	0.402323	2	1.05894	NDUFS3,ECSIT,NDUFAF1
		245	TRANSCRIPTION INITIATION FACTOR COMPLEX (TAF5 TAF6 TAF9 TAF11 TBP)	-1.37031	0.0733753	0.404824	2	1.13386	TBP,TAF6,TAF5,TAF11,TAF9
		246	INPP5E-PDE6D-RPGR COMPLEX	-1.36795	0.117769	0.409141	3	0.928602	PDE6D,RPGR,INPP5E
		247	CTNNB1-EP300-TCF4 COMPLEX	-1.36639	0.114583	0.411843	3	0.9405	TCF4,CTNNB1,EP300
		248	GNAI1-GNB5-GNG2 COMPLEX	-1.36578	0.0929293	0.411825	3	1.03138	GNB5,GNG2,GNAI1
		249	GNAI1-GNB5-GNG10 COMPLEX	-1.36265	0.126556	0.4187	3	0.897374	GNB5,GNG10,GNAI1
		250	SMAD3-SMAD4-FOXO4 COMPLEX	-1.36254	0.101594	0.417286	3	0.992706	SMAD3,FOXO4,SMAD4
		251	DAXX-MDM2-USP7 COMPLEX	-1.36115	0.0843373	0.419277	2	1.07347	MDM2,USP7,DAXX
		252	IGF2-IGFBP5-ALS COMPLEX	-1.36006	0.117284	0.420451	3	0.930391	IGF2,IGFBP5,IGFALS
		253	UBIQUITIN E3 LIGASE (ASB6 TCEB1 TCEB2 CUL5 RNF7)	-1.35976	0.114035	0.419598	3	0.942581	ELOC,ELOB,CUL5,ASB6,RNF7
		254	HCF-1 COMPLEX	-1.35967	0.130435	0.418157	9	0.884274	SETD1A,OGT,SIN3B,SAP30,HSP90AA1,SP1,HSPA5,HSPA8,HSPA4,HCFC1,WDR5,RBBP4,HDAC1,RBBP7,HDAC2,SIN3A,SUDS3,ASH2L,
		255	SNARE COMPLEX (SNAP25 STX13 VAMP2)	-1.35669	0.115464	0.424675	3	0.937178	SNAP25,VAMP2,STX12
		256	DGKZ-RASGRP1-HRAS COMPLEX	-1.35612	0.138144	0.424501	3	0.859353	RASGRP1,HRAS,DGKZ
		257	ECSIT COMPLEX (ECSIT NDUFS3 TOMM20)	-1.35552	0.109023	0.424469	2	0.962085	NDUFS3,TOMM20,ECSIT
		258	CDYL-CAF1-MCM COMPLEX	-1.35544	0.141304	0.423031	3	0.849537	MCM3,MCM4,MCM5,MCM7,MCM2,RBBP4,CHAF1A,CHAF1B,MCM6,SETDB1,EZH2,EHMT2,CDYL
		259	MAP1LC3A-OFD1-PCM1 COMPLEX	-1.35507	0.119675	0.422338	3	0.921632	OFD1,PCM1,MAP1LC3A
		260	CUL4A-DDB1-EED COMPLEX	-1.35416	0.111828	0.423292	2	0.951061	EED,CUL4A,DDB1
		261	CLDN1-ESAM-OCLN-PECAM1 COMPLEX	-1.352	0.149897	0.427636	3	0.823916	CLDN1,PECAM1,OCLN,ESAM,
		262	GRB2-MUC1-SOS1 COMPLEX	-1.35091	0.100642	0.429044	2	0.996788	MUC1,GRB2,SOS1
		263	RB1-HDAC1-BRG1 COMPLEX	-1.35056	0.150424	0.428249	3	0.822395	RB1,SMARCA4,HDAC1
		264	ANTI-HDAC2 COMPLEX	-1.34863	0.130152	0.431887	14	0.885216	KDM1A,MTA2,GTF2I,RBBP4,CHD3,MTA1,HDAC1,ZMYM3,GSE1,CHD4,RBBP7,HDAC2,PHF21A,SIN3A,HMG20B,ZMYM2,RCOR1
		265	CSF3R-FBXW7-GSK3B COMPLEX	-1.34842	0.15261	0.430875	3	0.816131	GSK3B,FBXW7,CSF3R
		266	ITGA6-ITGB4-FYN COMPLEX	-1.34439	0.167689	0.440034	3	0.775236	FYN,ITGB4,ITGA6
		267	UBIQUITIN E3 LIGASE (DDB1 DYRK2 EDD VPRBP)	-1.34342	0.102881	0.441074	2	0.987244	UBR5,DDB1,DYRK2,DCAF1,
		268	CRSP COMPLEX	-1.34262	0.105159	0.441677	2	0.977742	MED7,MED14,MED24,MED26,MED1,MED27,MED17,MED23,
		269	CPSF6-ITCH-NUDT21-POLR2A-UBAP2L COMPLEX	-1.34147	0.109208	0.443172	2	0.961349	NUDT21,POLR2A,UBAP2L,CPSF6,ITCH
		270	ACK1-GRB2-ALK COMPLEX	-1.34117	0.111776	0.4423	2	0.951261	GRB2,TNK2,ALK
		271	ARC-L COMPLEX	-1.34054	0.168443	0.442389	7	0.773288	MED7,MED14,MED24,MED6,CCNC,CDK8,MED21,MED1,MED25,MED12,MED15,MED17,MED13,MED23,
		272	ITGA6-ITGB4-LAMA5 COMPLEX	-1.34019	0.125261	0.441747	3	0.901838	LAMA5,ITGB4,ITGA6
		273	DNA SYNTHESOME COMPLEX (15 SUBUNITS)	-1.3401	0.175403	0.440368	4	0.755715	POLA1,PCNA,LIG1,POLD1,RFC1,POLD2,PRIM1,PRIM2,POLE2,POLE,POLA2,POLD3,POLD4,POLE4,POLE3
		274	BRAFT COMPLEX	-1.3401	0.168699	0.438765	8	0.77263	FANCG,FANCA,RPA2,RPA1,RPA3,MLH1,BLM,FANCC,TOP3A,RMI1,FANCE,FANCF,FANCL
		275	TANK-USP10-ZC3H12A COMPLEX	-1.3394	0.0890688	0.438945	2	1.04979	USP10,ZC3H12A,TANK
		276	GNAI1-GNB3-GNG4 COMPLEX	-1.33887	0.128261	0.438812	3	0.891567	GNB3,GNG4,GNAI1
		277	PTIP-HMT COMPLEX	-1.33608	0.156448	0.44487	8	0.805352	KDM6A,WDR5,NCOA6,RBBP5,PAXIP1,KMT2C,PAGR1,DPY30,ASH2L,KMT2B,
		278	MYCN-SP1-ZBTB17 COMPLEX	-1.33528	0.129436	0.445331	2	0.887608	MYCN,SP1,ZBTB17
		279	DNAAF2-HEATR2-SPAG1 COMPLEX	-1.33519	0.148305	0.443978	3	0.828551	SPAG1,DNAAF5,DNAAF2
		280	ING5 (BRPF1 MOZ MORF) COMPLEX	-1.33485	0.155983	0.443272	5	0.806645	BRPF1,KAT6B,ING5,KAT6A,MEAF6
		281	SEPHS1-SEPHS2-SEPSECS-SECP43 COMPLEX	-1.33304	0.0709939	0.446676	2	1.14817	SEPHS1,SEPHS2,SEPSECS,TRNAU1AP,
		282	CRMP-MICAL-PLEXINA1 COMPLEX INDUCED BY SEMA3A	-1.33163	0.152893	0.449059	3	0.81533	CRMP1,MICAL1,PLXNA1
		283	CYCLIND3-CDK4-CDK6 COMPLEX	-1.33147	0.114053	0.447974	2	0.942513	CDK4,CCND3,CDK6
		284	AJUBA-PRMT5-SNAI1 COMPLEX	-1.33006	0.105809	0.450233	2	0.975067	PRMT5,SNAI1,AJUBA
		285	TRPC1-TRPC3-TRPC7 COMPLEX	-1.32852	0.152688	0.452685	3	0.81591	TRPC1,TRPC3,TRPC7
		286	UBIQUITIN E3 LIGASE (SKP1A FBXW8 CUL7 RBX1)	-1.32637	0.137131	0.456881	2	0.862548	RBX1,SKP1,CUL7,FBXW8,
		287	ITGB6-FYN-FN1 COMPLEX	-1.32525	0.135307	0.458092	3	0.86836	FN1,FYN,ITGB6
		288	BRAF53-BRCA2 COMPLEX	-1.32372	0.172185	0.4604	6	0.763751	KDM1A,BRCA2,HDAC1,HDAC2,PHF21A,HMG20B,RCOR1
		289	PIAS3-SMAD3-P300 COMPLEX	-1.32082	0.163522	0.466693	3	0.786158	SMAD3,EP300,PIAS3
		290	BAG3-HSC70-HSPB8-CHIP COMPLEX	-1.32026	0.167006	0.466722	3	0.777008	BAG3,HSPA8,HSPB8,STUB1,
		291	PC2 COMPLEX	-1.31997	0.186975	0.465949	4	0.727985	MED7,MED14,MED24,MED6,MED21,MED27,MED10,MED20,MED17,THRAP3,MED16,MED31,
		292	BHC COMPLEX	-1.31963	0.17735	0.4652	6	0.750923	KDM1A,HDAC1,HDAC2,PHF21A,HMG20B,RCOR1,
		293	PBAF COMPLEX BAF200-SPECIFIC	-1.31944	0.179641	0.464072	5	0.745353	ACTL6A,SMARCA4,SMARCB1,ARID2,SMARCC2,SMARCC1,SMARCE1,SMARCD1,
		294	PBAF COMPLEX (POLYBROMO- AND BAF CONTAINING COMPLEX)	-1.31838	0.16	0.465106	6	0.795609	ACTL6A,SMARCA4,SMARCB1,ARID2,PBRM1,SMARCC2,SMARCC1,SMARCE1,SMARCD1
		295	CEP78-DCAF1-DYRK2-UBR5 COMPLEX	-1.31727	0.153209	0.466473	3	0.814432	UBR5,CEP78,DYRK2,DCAF1,
		296	BRD7-BAF60A-MEP50 COMPLEX	-1.31531	0.143737	0.470013	2	0.842129	SMARCD1,WDR77,BRD7
		297	GNAS-L-GNB5-GNG4 COMPLEX	-1.31483	0.164241	0.469655	3	0.784254	GNB5,GNG4,GNAS
		298	CCZ1-MON1A-MON1B-RMC1 COMPLEX	-1.312	0.139676	0.475709	3	0.854567	CCZ1,MON1B,MON1A,RMC1,
		299	BIN1-EHBP1-RAB8A COMPLEX	-1.31171	0.165631	0.474918	3	0.780595	BIN1,RAB8A,EHBP1
		300	VEGF-A165-KDR-NRP1 COMPLEX	-1.31124	0.161765	0.474587	3	0.790848	NRP1,VEGFA,KDR
		301	VECAD-VEGFR COMPLEX	-1.31058	0.188406	0.474689	3	0.724675	CDH5,FLT4,KDR
		302	DDR1-PRKCZ-WWC1 COMPLEX	-1.307	0.18	0.48243	3	0.744486	PRKCZ,DDR1,WWC1
		303	WASH-CAPZALPABETA COMPLEX	-1.30631	0.198732	0.482505	5	0.701515	WASHC1,CAPZB,CAPZA1,WASHC5,WASHC4,WASHC3,WASHC2C
		304	GPC-4.1R-P55 COMPLEX	-1.30023	0.186475	0.497385	3	0.729146	GYPC,EPB41,MPP1
		305	FOXP3-TRIM28-ZFP90 COMPLEX	-1.29968	0.199593	0.497237	3	0.699638	TRIM28,ZFP90,FOXP3
		306	IGF1R-CXCR4-GNAI2-GNB1 COMPLEX	-1.29948	0.205645	0.49617	4	0.68667	GNAI2,IGF1R,CXCR4,GNB1,
		307	LARP1-PABPC1-RYDEN COMPLEX	-1.299	0.136268	0.495918	2	0.865286	PABPC1,LARP1,SHFL
		308	PSD95-FYN-NR2A COMPLEX	-1.29711	0.193277	0.499431	3	0.713594	FYN,DLG4,GRIN2A
		309	GNAS-L-GNB5-GNG10 COMPLEX	-1.29446	0.19877	0.505021	3	0.70143	GNB5,GNG10,GNAS
		310	SNARE COMPLEX (CPLX1 SNAP25 STX1A VAMP2)	-1.29417	0.194561	0.504224	4	0.710722	CPLX1,SNAP25,VAMP2,STX1A,
		311	SKI-SMAD3-SMAD4 COMPLEX	-1.29366	0.155022	0.503939	3	0.809327	SKI,SMAD3,SMAD4
		312	NAA30-NAA35-NAA38 COMPLEX	-1.29245	0.148289	0.505668	2	0.828598	NAA30,NAA35,NAA38
		313	DOCK8-MYD88-PTK2B COMPLEX	-1.29155	0.204255	0.506541	3	0.689614	PTK2B,DOCK8,MYD88
		314	STRIPAK COMPLEX	-1.29131	0.184615	0.505583	7	0.733497	STRN,PPP2R1A,PPP2CA,GOLGA2,STRN3,STRIP1,PDCD10,STRN4,STK26,CTTNBP2NL,MOB4
		315	GNAS-L-GNB4-GNG2 COMPLEX	-1.28751	0.19	0.513981	3	0.721018	GNB5,GNG2,GNAS
		316	SMG1 COMPLEX	-1.28739	0.153535	0.512617	2	0.813509	SMG8,SMG1,SMG9
		317	REPAIROSOME COMPLEX XPA-SPECIFIC	-1.28691	0.186858	0.512252	4	0.728255	ERCC1,PCNA,RPA2,ERCC2,LIG1,ERCC3,XPA,ERCC5,GTF2H1,RFC1,
		318	GNAI1-GNB3-GNG2 COMPLEX	-1.28662	0.180085	0.511327	3	0.744282	GNB3,GNG2,GNAI1
		319	GAMMA-SECRETASE COMPLEX (APH1B PSEN1 PSENEN NCSTN)	-1.28456	0.207709	0.515211	4	0.682336	PSEN1,APH1B,NCSTN,PSENEN,
		320	BDKRB2-GNAQ-PECAM1 COMPLEX	-1.28286	0.156673	0.518017	2	0.804728	PECAM1,BDKRB2,GNAQ
		321	SNARE COMPLEX (CPLX2 SNAP25 STX1A VAMP2)	-1.28169	0.19596	0.519406	4	0.707612	SNAP25,VAMP2,STX1A,CPLX2,
		322	SMAD2-SMAD4-FAST1 COMPLEX	-1.28138	0.19403	0.518585	3	0.711908	FOXH1,SMAD4,SMAD2
		323	HES1 PROMOTER COREPRESSOR COMPLEX	-1.28007	0.208768	0.520234	3	0.680128	POLR2A,CDK7,RBPJ,EP300,SUPT6H,CREBBP,
		324	CCM2-KRIT1-MEKK3 COMPLEX	-1.28005	0.198312	0.51871	3	0.702432	KRIT1,MAP3K3,CCM2
		325	NALCN-UNC79-UNC80 COMPLEX	-1.27933	0.197938	0.519064	3	0.703251	NALCN,UNC80,UNC79
		326	ALK-GRB2-MIG6 COMPLEX	-1.27855	0.153684	0.519604	2	0.813088	GRB2,ERRFI1,ALK
		327	MYBL2-LIN9-LIN37-LIN52-LIN54 COMPLEX	-1.27771	0.176938	0.520147	2	0.751933	MYBL2,LIN52,LIN9,LIN54,LIN37
		328	PA700-20S-PA28 COMPLEX	-1.27691	0.227926	0.520701	5	0.642015	PSMD11,PSMD12,PSMD9,PSMD14,PSMA7,PSMD3,PSMD10,PSMC3,PSMB1,PSMA1,PSMA2,PSMA3,PSMA4,PSMA5,PSMB4,PSMB6,PSMB5,PSMC2,PSMC4,PSMD8,PSMB3,PSMB2,PSMD7,PSMD4,PSMA6,PSMC1,PSMC5,PSMC6,PSME1,PSMD2,PSMD6,PSMD5,PSMB7,PSMD1,PSME2,PSMD13,
		329	E2F4-P107-CYCLINA COMPLEX	-1.27518	0.187867	0.523743	2	0.725919	CCNA2,RBL1,E2F4
		330	OCT1-OBF1-TLE1 COMPLEX	-1.27355	0.222453	0.526512	3	0.652566	POU2F1,TLE1,POU2AF1
		331	UBIQUITIN E3 LIGASE (CUL3 KLHL9 KLHL13 RBX1)	-1.2734	0.148148	0.525338	2	0.829011	RBX1,CUL3,KLHL9,KLHL13,
		332	HOXD10-MEIS1-PBX1 COMPLEX	-1.27059	0.191617	0.53083	3	0.71734	MEIS1,HOXD10,PBX1
		333	BLOC1-BLOC2 COMPLEX	-1.27009	0.188912	0.530572	10	0.723511	SNAPIN,BLOC1S1,BLOC1S3,BLOC1S2,HPS6,BLOC1S5,HPS3,DTNBP1,BLOC1S4,BLOC1S6,HPS5
		334	AP1G1-PACS1-FURIN COMPLEX	-1.26972	0.197034	0.529963	3	0.705239	AP1G1,FURIN,PACS1
		335	MAPK6-MAPKAPK5-SEPT7 COMPLEX	-1.26914	0.157464	0.529946	2	0.802542	SEPTIN7,MAPK6,MAPKAPK5
		336	LINC CORE COMPLEX	-1.26894	0.174699	0.528897	2	0.757462	RBBP4,LIN52,LIN9,LIN54,LIN37
		337	GNAI1-GNB3-GNG10 COMPLEX	-1.2683	0.198276	0.529017	3	0.702511	GNB3,GNG10,GNAI1
		338	GNAI1-GNB5-GNG8 COMPLEX	-1.26778	0.206316	0.528721	3	0.685257	GNB5,GNAI1,GNG8
		339	WDR20-USP46-UAF1 COMPLEX	-1.2672	0.219355	0.528687	3	0.658655	USP46,WDR48,WDR20
		340	TRAP COMPLEX	-1.26288	0.227642	0.538252	7	0.642556	MED14,MED24,MED6,THRA,CCNC,MED21,MED1,MED27,MED12,MED10,MED4,MED17,MED13,THRAP3,MED16,MED31,
		341	HDAC1-ASSOCIATED CORE COMPLEX CII	-1.25947	0.200811	0.545533	8	0.696996	MTA2,MBD3,RBBP4,CHD3,HDAC1,RBBP7,GATAD2A,MBD2,RCOR1
		342	DHFR-SHMT1-TYMS COMPLEX	-1.25852	0.196242	0.546395	2	0.706986	DHFR,TYMS,SHMT1
		343	IGF2R-PLIN3-RAB9A COMPLEX	-1.25687	0.188641	0.548981	3	0.724134	PLIN3,IGF2R,RAB9A
		344	HOXD4-MEIS1-PBX1 COMPLEX	-1.25476	0.182752	0.55277	3	0.737901	MEIS1,HOXD4,PBX1
		345	DNA LIGASE IV-XRCC4-PNK COMPLEX	-1.25432	0.233871	0.552277	3	0.630838	LIG4,XRCC4,PNKP
		346	DYSBINDIN-SNAPIN-BLOS2 COMPLEX	-1.25272	0.204124	0.55488	2	0.689894	SNAPIN,BLOC1S2,DTNBP1
		347	BRCC COMPLEX	-1.25251	0.166337	0.553879	2	0.778751	BRCA1,BRCC3,BRCA2,RAD51,BABAM2
		348	MAGEA3-MAGEC2-TRIM28 COMPLEX	-1.2519	0.187625	0.553933	2	0.726478	MAGEA3,TRIM28,MAGEC2
		349	REPAIROSOME SUB-COMPLEX XPA-SPECIFIC	-1.25174	0.203319	0.552699	2	0.691607	PCNA,XPA,RPA1,ERCC5,GTF2H1,RFC1,
		350	NLRP3 INFLAMMASOME	-1.24976	0.232759	0.556179	3	0.632908	CASP1,NLRP3,PYCARD
		351	BRG1-BASED SWISNF COMPLEX	-1.24962	0.214137	0.554972	2	0.669105	ACTL6A,SMARCB1,SMARCC2,SMARCC1,
		352	UBIQUITIN E3 LIGASE (ASB1 TCEB1 TCEB2 CUL5 RNF7)	-1.24919	0.220085	0.554529	3	0.657211	ELOC,ELOB,CUL5,RNF7,ASB1
		353	REV1-REV3-REV7-POLKAPPA COMPLEX	-1.24253	0.208678	0.57001	2	0.680316	REV3L,POLK,REV1,MAD2L2,
		354	MULTISUBUNIT ACTR COACTIVATOR COMPLEX	-1.24083	0.232365	0.572694	4	0.633642	EP300,CREBBP,KAT2B,NCOA3,
		355	TIAM1-EFNB1-EPHA2 COMPLEX	-1.24054	0.257019	0.571848	3	0.589865	EPHA2,EFNB1,TIAM1
		356	PRC1.4B COMPLEX	-1.23852	0.235656	0.575223	4	0.627538	BMI1,RING1,YAF2,RNF2,
		357	GNAS-L-GNB3-GNG10 COMPLEX	-1.23761	0.244489	0.575965	3	0.611563	GNB3,GNG10,GNAS
		358	CARDINAL-NLRP3 INFLAMMASOME	-1.23604	0.258873	0.578283	4	0.586746	CASP1,NLRP3,PYCARD,CARD8,
		359	SOX4-BETA-CATENIN-P300 COMPLEX	-1.23582	0.248473	0.577231	3	0.604547	CTNNB1,SOX4,EP300
		360	GAMMA-SECRETASE COMPLEX (APH1B PSEN2 PSENEN NCSTN)	-1.23536	0.261242	0.576802	4	0.582791	PSEN2,APH1B,NCSTN,PSENEN,
		361	NLRP3-NLRC4 INFLAMMASOME	-1.23516	0.24165	0.57571	5	0.616633	CASP1,CASP8,NLRP3,NLRC4,PYCARD
		362	FA CORE COMPLEX 1	-1.2345	0.246753	0.575844	5	0.607561	FANCG,FANCA,FANCC,FANCE,FANCF
		363	ANGPTL4-LRP6-SDC2 COMPLEX	-1.23302	0.22833	0.577767	3	0.641247	LRP6,SDC2,ANGPTL4
		364	ITGA6-ITGB4-SHC1-GRB2 COMPLEX	-1.23075	0.248447	0.581885	3	0.604591	ITGB4,ITGA6,SHC1,GRB2,
		365	AJUBA-GFI1-HDAC1 COMPLEX	-1.22915	0.263374	0.58443	3	0.579261	HDAC1,AJUBA,GFI1
		366	CDC37-HSP90AA1-HSP90AB1-MAP3K11 COMPLEX	-1.22781	0.232662	0.586277	3	0.633088	HSP90AA1,HSP90AB1,CDC37,MAP3K11,
		367	CHDH-SQSTM1-MAP1LC3 COMPLEX	-1.22652	0.229039	0.587821	3	0.639901	SQSTM1,CHDH,MAP1LC3A
		368	TRF-RAP1 COMPLEX I 2MD	-1.22568	0.274633	0.588427	3	0.561089	TNKS,TERF1,TERF2,TINF2,POT1,TERF2IP,
		369	VPS34-VPS15-BECLIN1-UVRAG-BCL2 COMPLEX	-1.22386	0.203774	0.591482	2	0.690639	BCL2,BECN1,PIK3C3,PIK3R4,UVRAG
		370	SMAD3-SMAD4-CJUN-CFOS COMPLEX	-1.22279	0.268908	0.592684	4	0.570235	FOS,JUN,SMAD3,SMAD4,
		371	AURKA-HRAS-RAF1 COMPLEX	-1.22111	0.239837	0.595131	2	0.619902	AURKA,HRAS,RAF1
		372	SMAD4-SNO-SKI COMPLEX	-1.22066	0.268398	0.594638	3	0.571059	SKI,SKIL,SMAD4
		373	AMFR-ERLIN2-TMUB1 COMPLEX	-1.22062	0.259794	0.593152	3	0.585204	ERLIN2,TMUB1,AMFR
		374	RBPJ-NOTCH1-MAML1 COMPLEX	-1.21867	0.272908	0.596513	3	0.563824	NOTCH1,RBPJ,MAML1
		375	MI2NURD-BCL6-MTA3 COMPLEX	-1.21839	0.254697	0.595626	4	0.593805	MBD3,BCL6,HDAC1,CHD4,MTA3
		376	PRC1.2B COMPLEX	-1.21817	0.270789	0.594636	4	0.567209	PCGF2,RING1,YAF2,RNF2,
		377	COX1-MITRAC12-SURF1 COMPLEX	-1.21606	0.23176	0.598253	2	0.634775	MT-CO1,SURF1,COA3
		378	PAR-6-PAR-3-VE-CADHERIN COMPLEX ENDOTHELIAL	-1.21512	0.253036	0.598914	3	0.596645	CDH5,PARD3,PARD6A
		379	GNAS-L-GNB3-GNG4 COMPLEX	-1.21422	0.263265	0.599652	3	0.579441	GNB3,GNG4,GNAS
		380	LGR5-RNF43-RSPO1 COMPLEX	-1.21417	0.252546	0.598215	3	0.597488	LGR5,RSPO1,RNF43
		381	BLOC-2 (BIOGENESIS OF LYSOSOME-RELATED ORGANELLES COMPLEX 2)	-1.21247	0.266537	0.600765	3	0.57408	HPS6,HPS3,HPS5
		382	ANKRD52-PPP6C-PPP6R1 COMPLEX	-1.211	0.25	0.602811	2	0.601886	PPP6C,ANKRD52,PPP6R1
		383	NEK2-SAV1-STK3 COMPLEX	-1.21001	0.274227	0.603642	3	0.561732	NEK2,STK3,SAV1
		384	TPA-PLG-HRGP COMPLEX	-1.20671	0.283644	0.610133	3	0.547073	PLG,PLAT,HRG
		385	FZD5-LGR5-LRP6 COMPLEX	-1.20649	0.288382	0.609034	3	0.539882	LGR5,LRP6,FZD5
		386	UBIQUITIN E3 LIGASE (NFKBIA BTRC CUL1 SKP1A)	-1.20256	0.256098	0.617344	2	0.591425	NFKBIA,SKP1,CUL1,BTRC,
		387	AXIN1-APC-CTNNB1-GSK3B COMPLEX	-1.20235	0.2643	0.616314	4	0.577739	AXIN1,APC,CTNNB1,GSK3B,
		388	ATG101-ATG13-RB1CC1-ULK1 COMPLEX	-1.20211	0.285714	0.615243	4	0.543916	ATG13,ULK1,RB1CC1,ATG101,
		389	GNAS-L-GNB3-GNG2 COMPLEX	-1.20052	0.286008	0.617643	3	0.54347	GNB3,GNG2,GNAS
		390	BCL2 -CALM1-FKBP38 COMPLEX	-1.20002	0.293763	0.617347	3	0.531856	CALM1,BCL2,FKBP8
		391	APCC COMPLEX 1.5 MDA	-1.19898	0.247563	0.618319	2	0.606138	CDK2AP1,CDC27,CDC16,CDC26,ANAPC1,ANAPC11,CDC23,ANAPC7,ANAPC5,ANAPC4,ANAPC2
		392	GNAI1-GNB5-GNG3 COMPLEX	-1.19875	0.278373	0.617223	3	0.555218	GNB5,GNAI1,GNG3
		393	KEAP1-NRF2-PGAM5 COMPLEX	-1.19637	0.284823	0.621428	3	0.545272	KEAP1,NFE2L2,PGAM5
		394	FIBRINOGEN COMPLEX	-1.19573	0.290598	0.621359	3	0.536558	FGA,FGB,FGG
		395	GRIN1-GRIN2B-PPR7	-1.19537	0.284861	0.620691	3	0.545215	GRIN1,GRIN2B,PRR7
		396	ILF3-NR5A2-SERBP1 COMPLEX	-1.19451	0.276768	0.62124	2	0.557728	NR5A2,ILF3,SERBP1
		397	NBNU2013RNF8-VRK1 COMPLEX	-1.19429	0.238748	0.620283	2	0.621879	NBN,RNF8,VRK1
		398	9-1-1-RHINO COMPLEX	-1.19346	0.280702	0.620854	2	0.5516	RAD1,HUS1,RAD9A,RHNO1,
		399	DNA LIGASE III-XRCC1-PNK-DNA-POL III MULTIPROTEIN COMPLEX	-1.1923	0.298755	0.622143	4	0.524539	POLB,XRCC1,LIG3,PNKP,
		400	SKI-SMAD2-SMAD4 PENTAMERIC COMPLEX	-1.19046	0.284848	0.624784	3	0.545234	SKI,SMAD4,SMAD2
		401	RC COMPLEX S-PHASE-SPECIFIC	-1.18997	0.267068	0.624406	2	0.573215	PARP1,POLA1,TOP1,RPA2,LIG1,CCNA2,CDK2,RPA1,POLD1,RPA3,RFC2,RFC1,POLE
		402	GIPC1-NTRK1-RGS19 COMPLEX	-1.18939	0.3125	0.624281	3	0.505011	GIPC1,NTRK1,RGS19
		403	ATP9A-DOP1B-MON2 COMPLEX	-1.18857	0.305785	0.624779	3	0.514442	ATP9A,MON2,DOP1B
		404	SMAD3-SMAD4-CJUN COMPLEX	-1.18769	0.305439	0.625404	3	0.514933	JUN,SMAD3,SMAD4
		405	SRC-PRKCD-CDCP1 COMPLEX	-1.18769	0.273885	0.62386	3	0.562273	SRC,PRKCD,CDCP1
		406	SNARE COMPLEX (HGS SNAP25 STX13)	-1.1866	0.270661	0.624899	2	0.567414	HGS,SNAP25,STX12
		407	SIX3-LSD1-MTA3 COMPLEX	-1.18622	0.286573	0.624206	3	0.542613	KDM1A,SIX3,MTA3
		408	GNAI1-GNB4-GNG4 COMPLEX	-1.1857	0.281573	0.624032	3	0.550254	GNG4,GNAI1,GNB4
		409	SMRT-SKIP-CBF1 COMPLEX	-1.18478	0.267068	0.624621	2	0.573215	RBPJ,SNW1,NCOR2
		410	TPA-PLG-TSP COMPLEX	-1.18464	0.294492	0.623454	3	0.53078	PLG,PLAT,THBS1
		411	HPRC1L COMPLEX	-1.18459	0.275109	0.622038	4	0.560337	BMI1,RING1,PHC2,RNF2,
		412	CELL CYCLE KINASE COMPLEX CDK5	-1.1844	0.295833	0.621026	3	0.528806	PCNA,CCND1,CCND3,CDKN1A,CDK5
		413	BRM-ASSOCIATED COMPLEX	-1.18325	0.276859	0.622271	6	0.557584	ARID1A,PRMT5,ACTL6A,SMARCA2,SMARCB1,SMARCC2,SMARCC1,SMARCD2,SMARCE1,SMARCD1,
		414	BAF COMPLEX	-1.18287	0.2949	0.621669	5	0.530178	ARID1A,ACTL6A,SMARCA2,SMARCB1,SMARCC2,SMARCC1,SMARCE1,SMARCD1,
		415	ITGA6-ITGB4-CD151 COMPLEX	-1.18256	0.300429	0.620901	3	0.522113	ITGB4,ITGA6,CD151
		416	HYAL2-SMAD4-WWOX COMPLEX	-1.18163	0.291667	0.621546	3	0.534964	HYAL2,SMAD4,WWOX
		417	ITGA6-ITGB4-CD9 COMPLEX	-1.18047	0.304527	0.622958	3	0.516232	ITGB4,CD9,ITGA6
		418	ING5 (BRPF3 MOZ MORF) COMPLEX	-1.17987	0.292531	0.622897	5	0.533679	KAT6B,ING5,KAT6A,MEAF6,BRPF3
		419	RICH1AMOT POLARITY COMPLEX FLAG-AMOT PRECIPITATED	-1.17928	0.274678	0.62289	8	0.561018	MPDZ,AMOT,MPP7,ARHGAP17,AMOTL1,PALS1,PATJ,AMOTL2,
		420	HOXA9-MEIS1-PBX1 COMPLEX	-1.17886	0.303347	0.622341	3	0.517917	MEIS1,HOXA9,PBX1
		421	UBIQUITIN E3 LIGASE (ASB7 TCEB1 TCEB2 CUL5 RNF7)	-1.17589	0.297872	0.627707	3	0.525824	ELOC,ELOB,CUL5,ASB7,RNF7
		422	NOX1-NOXA1-NOXO1-RAC1 COMPLEX	-1.1757	0.298174	0.626653	3	0.525384	RAC1,NOXA1,NOXO1,NOX1,
		423	EXO1-MLH1-PMS2 COMPLEX	-1.17515	0.299363	0.626459	3	0.523657	MLH1,PMS2,EXO1
		424	CTBP2-FOXP3-HDAC1 COMPLEX	-1.17514	0.309237	0.625012	3	0.509568	CTBP2,HDAC1,FOXP3
		425	RHOA-IP3R-TRPC1 COMPLEX	-1.17384	0.281633	0.626544	2	0.550163	TRPC1,RHOA,ITPR1
		426	NBAS-RINT1-ZW10-ZWILCH COMPLEX	-1.17198	0.290123	0.629357	2	0.537267	NBAS,ZW10,RINT1,ZWILCH,
		427	INTRAFLAGELLAR TRANSPORT COMPLEX A	-1.17149	0.287474	0.628961	5	0.54125	TTC21B,WDR19,IFT140,IFT122,WDR35
		428	CDH5-KDR-PECAM1 COMPLEX	-1.17131	0.314852	0.627951	2	0.501756	PECAM1,CDH5,KDR
		429	PAWR-PRKCZ-SQSTM1 COMPLEX	-1.16944	0.316348	0.630842	3	0.499697	PRKCZ,SQSTM1,PAWR
		430	E2F1-HDAC2-PA2G4-RB1 COMPLEX	-1.16916	0.347926	0.630038	3	0.458388	RB1,E2F1,HDAC2,PA2G4,
		431	HDAC1-ASSOCIATED PROTEIN COMPLEX	-1.16864	0.289109	0.629683	8	0.538788	KDM1A,MTA2,MBD3,RBBP4,CHD3,HDAC1,RBBP7,MBD2,RCOR1
		432	HSP90-IRF3-TBK1-TOMM70 COMPLEX	-1.1671	0.314346	0.631665	4	0.502454	TOMM70,HSP90AA1,IRF3,TBK1,
		433	GNAI1-GNB3-GNG8 COMPLEX	-1.16679	0.317814	0.630878	3	0.497691	GNB3,GNAI1,GNG8
		434	BRCA1 A COMPLEX	-1.16607	0.284836	0.631077	2	0.545253	BRCA1,ABRAXAS1,UIMC1,BARD1,
		435	MT-MMP-1-TIMP2-PROMMP-2 COMPLEX	-1.16589	0.320329	0.63004	3	0.494269	MMP2,TIMP2,MMP14
		436	YY1-NOTCH1-RBP-JKAPPA COMPLEX	-1.16585	0.287474	0.628675	2	0.54125	YY1,NOTCH1,RBPJ
		437	MIA2-MIA3-PREB COMPLEX	-1.1658	0.308163	0.627363	2	0.511078	MIA3,MIA2,PREB
		438	FBXW7-CDX2-GSK3B COMPLEX	-1.16391	0.327273	0.630222	3	0.484958	GSK3B,FBXW7,CDX2
		439	MURR1-NF(KAPPA)BP65-IKBA COMPLEX	-1.16343	0.292776	0.629886	2	0.533317	NFKBIA,RELA,COMMD1
		440	P300-CBP-P270 COMPLEX	-1.16172	0.345382	0.632211	3	0.461575	ARID1A,EP300,CREBBP
		441	ATG2B-TRAPPC11-WDR45 COMPLEX	-1.16138	0.287645	0.63156	2	0.540993	TRAPPC11,ATG2B,WDR45
		442	PROTALPHA C8 COMPLEX	-1.16118	0.321577	0.630532	3	0.49258	PTMA,ANP32A,RAB11A,ANP32B,
		443	TANK-TBK1-IRF3 COMPLEX	-1.15956	0.331169	0.632768	3	0.479819	IRF3,TANK,TBK1
		444	PRC1.2A COMPLEX	-1.15858	0.327902	0.633652	3	0.484123	PCGF2,RING1,RYBP,RNF2,
		445	PROTEIN COMPLEX (DDX28 DHX30 GRSF1 FASTKD2 FASTKD5)	-1.15713	0.316562	0.635512	5	0.499404	GRSF1,DHX30,FASTKD5,DDX28,FASTKD2
		446	ULBP3-KLRK1-HCST COMPLEX	-1.15592	0.331933	0.636902	2	0.478819	KLRK1,ULBP3,HCST
		447	GNAS-L-GNB3-GNG7 COMPLEX	-1.15376	0.334029	0.640115	3	0.476086	GNG7,GNB3,GNAS
		448	SNARE COMPLEX (STX6 VAMP3 VTI1A)	-1.14856	0.346723	0.649978	3	0.459892	STX6,VAMP3,VTI1A
		449	SHARP-CTIP-RBP-JKAPPA COMPLEX	-1.14834	0.348936	0.649001	2	0.45713	RBPJ,SPEN,RBBP8
		450	WDR20-USP12-UAF1 COMPLEX	-1.14751	0.327083	0.64943	3	0.485209	USP12,WDR48,WDR20
		451	DNA SYNTHESOME COMPLEX (17 SUBUNITS)	-1.1473	0.344227	0.648458	3	0.463029	POLA1,TOP1,TOP2A,PCNA,RPA1,POLD1,RFC1,POLD2,PRIM1,PRIM2,POLE2,POLE,POLA2,POLD3,POLD4,POLE4,POLE3
		452	HSF1U2013PARP1U2013PARP13 COMPLEX	-1.14678	0.338266	0.648191	3	0.470613	PARP1,HSF1,ZC3HAV1
		453	GNAI1-GNB3-GNG7 COMPLEX	-1.14635	0.36105	0.647638	3	0.442312	GNG7,GNB3,GNAI1
		454	PINK1-RHOT2-TRAK1 COMPLEX	-1.14334	0.325581	0.65278	3	0.487207	RHOT2,PINK1,TRAK1
		455	GNAS-L-GNB3-GNG8 COMPLEX	-1.14177	0.360656	0.654829	3	0.442787	GNB3,GNAS,GNG8
		456	AP3-BLOC1 COMPLEX	-1.14021	0.306695	0.656628	11	0.513151	AP3B1,AP3D1,SNAPIN,BLOC1S1,BLOC1S3,BLOC1S2,BLOC1S5,AP3S1,DTNBP1,BLOC1S4,BLOC1S6,AP3M1,
		457	BORC COMPLEX	-1.13945	0.336134	0.656876	7	0.473358	SNAPIN,BLOC1S1,BLOC1S2,BORCS5,BORCS7,BORCS8,BORCS6,KXD1,
		458	SMAD4-SKI-NCOR COMPLEX	-1.13875	0.366803	0.657011	3	0.435448	NCOR1,SKI,SMAD4
		459	H2AX COMPLEX ISOLATED FROM CELLS WITHOUT IR EXPOSURE	-1.13846	0.318182	0.656176	6	0.497188	HNRNPR,SSB,NPM1,CALM1,HSPA5,PABPC1,H2AX,CALR,H4C1,SSRP1,H2BC26,EIF3L,SUPT16H
		460	CEN COMPLEX	-1.13591	0.266376	0.660378	16	0.574343	SMARCA5,CENPB,HSPA5,HSPA8,FBL,BMI1,CENPA,KIF23,CENPC,RING1,SSRP1,CBX3,CUL4A,WTAP,DDB1,COBLL1,ZC3H13,VIRMA,PLPPR3,CENPU,CENPL,NUP93,SHCBP1,DHX38,CENPI,ZFP91,RSF1,RNF2,CENPK,CENPO,SRRT,WDR11,RACGAP1,CENPH,CBX8,CENPM,SUPT16H
		461	ACR-HSPA2-PDIA6 COMPLEX	-1.13486	0.361111	0.661163	3	0.442239	ACE,HSPA2,PDIA6
		462	IKB(ALPHA)-RELA-CREL COMPLEX	-1.13372	0.329854	0.662196	2	0.481547	NFKBIA,RELA,REL
		463	GRB2-PTPN6-SOS1 COMPLEX	-1.13365	0.351579	0.660936	2	0.453854	PTPN6,GRB2,SOS1
		464	MR-UBC9-SRC1 COMPLEX	-1.13156	0.354906	0.663991	3	0.449764	NR3C2,PPP3CA,NCOA1
		465	MT1-G(I)-RGS20 COMPLEX	-1.12871	0.354348	0.668741	3	0.450448	RGS20,MTNR1A,GNAI1
		466	PRC1.3B COMPLEX	-1.12841	0.315353	0.667996	8	0.501066	CSNK2A2,CSNK2B,CSNK2A1,RING1,PCGF3,YAF2,AUTS2,RNF2,FBRS,FBRSL1,
		467	IGF1-IGFBP5-ALS COMPLEX	-1.12812	0.366525	0.667243	3	0.435777	IGF1,IGFBP5,IGFALS
		468	NOTCH1-RBPJ-SBNO1 COMPLEX	-1.12726	0.386139	0.667682	2	0.413144	SBNO1,NOTCH1,RBPJ
		469	DDX3-IKBKE-IRF3 COMPLEX	-1.1258	0.361616	0.669364	2	0.441632	DDX3X,IKBKE,IRF3
		470	PRC1.4A COMPLEX	-1.12464	0.36701	0.670447	3	0.435203	BMI1,RING1,RYBP,RNF2,
		471	CUL2-PTCH1-TCEB1-TCEB2-ZYG11B COMPLEX	-1.12325	0.39501	0.671978	2	0.403282	CUL2,PTCH1,ELOC,ELOB,ZYG11B
		472	BLOC-1 (BIOGENESIS OF LYSOSOME-RELATED ORGANELLES COMPLEX 1)	-1.12295	0.334812	0.67117	7	0.47507	SNAPIN,BLOC1S1,BLOC1S3,BLOC1S2,BLOC1S5,DTNBP1,BLOC1S4,BLOC1S6,
		473	CCC-WASH (WASH1 FAM21C) COMPLEX	-1.12288	0.316703	0.669898	14	0.499211	WASHC1,CCDC22,CCDC93,VPS35L,COMMD6,COMMD7,COMMD2,COMMD1,COMMD5,COMMD4,COMMD8,COMMD9,COMMD3,WASHC2C,COMMD10
		474	APOL1 COMPLEX B (APOL1 APOA1 HPR FN1 IGHM)	-1.11932	0.36345	0.676056	4	0.439436	APOL1,HPR,IGHM,APOA1,FN1
		475	TRPC1-STIM1-ORAI1 COMPLEX	-1.11873	0.387967	0.675889	2	0.411094	TRPC1,STIM1,ORAI1
		476	DNTTIP1-ZNF541-HDAC1-HDAC2 COMPLEX	-1.11871	0.379518	0.674523	4	0.420653	HDAC1,HDAC2,ZNF541,DNTTIP1,
		477	HIF1A-EGLN3-OS9 COMPLEX	-1.11622	0.357853	0.678303	3	0.446174	OS9,HIF1A,EGLN3
		478	CENP-A NAC-CAD COMPLEX	-1.11464	0.309524	0.680178	6	0.509166	CENPB,CENPC,ITGB3BP,CENPP,CENPU,CENPQ,CENPL,CENPS,CENPT,CENPN,CENPK,CENPO,CENPH,CENPM,
		479	PRC1.3A COMPLEX	-1.11135	0.319654	0.685611	7	0.495183	CSNK2A2,CSNK2B,CSNK2A1,RING1,PCGF3,RYBP,AUTS2,RNF2,FBRS,FBRSL1,
		480	GSK3B-HSP90AA1-PKM2 COMPLEX	-1.10899	0.389691	0.689394	2	0.409168	HSP90AA1,PKM,GSK3B
		481	BLM COMPLEX III	-1.10855	0.390782	0.688901	2	0.407955	MLH1,BLM,TOP3A,RMI1,
		482	9-1-1-POLB COMPLEX	-1.1083	0.381743	0.687941	2	0.418115	RAD1,HUS1,POLB,RAD9A,
		483	APC-AXIN1-CTNNB1 COMPLEX	-1.10756	0.391481	0.688024	3	0.407179	AXIN1,APC,CTNNB1
		484	GNAI1-GNB4-GNG2 COMPLEX	-1.10622	0.380567	0.689395	3	0.419455	GNG2,GNAI1,GNB4
		485	SMAD3-E2F45-P107-DP1 COMPLEX	-1.1054	0.38758	0.689721	4	0.411526	RBL1,SMAD3,TFDP1,E2F5,E2F4
		486	E2F5-RBL2-TFDP1 COMPLEX	-1.10477	0.380042	0.689669	2	0.420054	RBL2,TFDP1,E2F5
		487	EXO1-MLH1-PCNA COMPLEX	-1.10401	0.391892	0.689773	2	0.406723	PCNA,MLH1,EXO1
		488	UBIQUITIN E3 LIGASE (ASB12 TCEB1 TCEB2 CUL5 RNF7)	-1.1032	0.373444	0.690057	3	0.427658	ELOC,ELOB,ASB12,CUL5,RNF7
		489	SET1B COMPLEX	-1.10115	0.353814	0.692792	6	0.451103	OGT,HCFC1,WDR5,RBBP5,WDR82,BOD1L1,BOD1,DPY30,CXXC1,ASH2L,SETD1B,HCFC2,
		490	CDC37-HSP90AB1-HSP90AA1-IKBKB-KIAA1967 COMPLEX	-1.10063	0.392625	0.692481	4	0.405912	IKBKB,HSP90AA1,HSP90AB1,CDC37,CCAR2
		491	GNAI1-GNB4-GNG10 COMPLEX	-1.09857	0.382845	0.695239	3	0.416863	GNG10,GNAI1,GNB4
		492	CADM1-DLG1-MPP3-PIK3R1 COMPLEX	-1.09788	0.378	0.695287	4	0.422393	PIK3R1,DLG1,MPP3,CADM1,
		493	HOXA9-MEIS1-PBX2 COMPLEX	-1.09727	0.385892	0.695161	3	0.413422	MEIS1,HOXA9,PBX2
		494	ATG13-RB1CC1-ULK1 COMPLEX	-1.09682	0.41189	0.694675	3	0.385114	ATG13,ULK1,RB1CC1
		495	SMAR1-HDAC1-SIN3A-SIN3B-P107-P130 REPRESSOR COMPLEX	-1.09459	0.378906	0.697747	4	0.421354	SIN3B,RBL1,RBL2,HDAC1,BANP,SIN3A,
		496	GNAI1-GNB3-GNG3 COMPLEX	-1.09277	0.412766	0.700058	3	0.384191	GNB3,GNAI1,GNG3
		497	HDAC10-PAX3-KAP1 COMPLEX	-1.09152	0.413442	0.701175	3	0.38348	PAX3,TRIM28,HDAC10
		498	IKBKE-IRF3-TANK-TBK1 COMPLEX	-1.09059	0.382743	0.701596	4	0.416979	IKBKE,IRF3,TANK,TBK1,
		499	HES1 PROMOTER-NOTCH ENHANCER COMPLEX	-1.08731	0.348786	0.706761	7	0.457317	CCNT1,POLR2A,NOTCH1,CDK8,CDK7,CDK9,RBPJ,EP300,MED1,SUPT6H,MAML1,INPP5K,SUPT16H
		500	PARD3B-PARD6A-PRKCI COMPLEX	-1.08621	0.408907	0.707571	3	0.388269	PRKCI,PARD3B,PARD6A
		501	E2F5-RBL1-TFDP1 COMPLEX	-1.08522	0.414433	0.708074	2	0.382441	RBL1,TFDP1,E2F5
		502	AMFR-STING-INSIG1 COMPLEX HERPES SIMPLEX VIRUS 1 INDUCED	-1.08407	0.428862	0.708982	3	0.367581	INSIG1,STING1,AMFR
		503	NCBAF COMPLEX	-1.08302	0.36383	0.709557	9	0.438982	ACTL6A,SMARCA4,ACTB,SS18,BCL7A,BICRAL,BCL7C,SMARCC1,SMARCD1,BRD9,
		504	POSTSPLICING COMPLEX	-1.08296	0.403543	0.708232	2	0.394002	RNPS1,UPF1,UPF3B,UPF3A,UPF2,NXF1,RBM8A
		505	P16-CYCLIN D2-CDK4 COMPLEX	-1.07948	0.430353	0.713793	2	0.366074	CDK4,CCND2,CDKN2A
		506	MLL3 COMPLEX	-1.07635	0.375254	0.718612	7	0.425559	KDM6A,WDR5,NCOA6,RBBP5,PAXIP1,KMT2C,PAGR1,DPY30,ASH2L
		507	EP300-KAT2B-TBX5-WWTR1 COMPLEX	-1.07625	0.400428	0.717379	4	0.397367	EP300,KAT2B,TBX5,WWTR1,
		508	SMAD4-TP53-WWOX COMPLEX	-1.07327	0.415948	0.721649	3	0.380856	TP53,SMAD4,WWOX
		509	NMNAT1-RRP8-SIRT1 COMPLEX	-1.07238	0.430085	0.721936	3	0.366345	RRP8,SIRT1,NMNAT1
		510	PML-SMAD23-SARA COMPLEX	-1.07206	0.416309	0.721118	4	0.38048	ZFYVE9,PML,SMAD3,SMAD2,
		511	ANP32A-APEX1-HMG2-NME1-SET COMPLEX	-1.06883	0.394456	0.726022	5	0.403891	NME1,HMGB2,APEX1,ANP32A,SET
		512	CARDINAL-NLRP2 INFLAMMASOME	-1.06848	0.393548	0.725267	4	0.404892	CASP1,NLRP2,PYCARD,CARD8,
		513	GNAI1-GNB5-GNG7 COMPLEX	-1.06289	0.420168	0.734582	3	0.376474	GNB5,GNG7,GNAI1
		514	TFIID COMPLEX B-CELL SPECIFIC	-1.06267	0.407484	0.733559	4	0.389782	TAF4,TBP,TAF1,TAF6,TAF10,TAF5,TAF13,TAF11,TAF7,TAF12,TAF9,TAF4B,
		515	CST COMPLEX	-1.06146	0.451677	0.734559	2	0.345076	CTC1,TEN1,STN1
		516	UTM-SGCE-DAG1-CAV1-NOS3 COMPLEX	-1.06075	0.393684	0.73445	5	0.404742	SGCE,NOS3,UTRN,CAV1,DAG1
		517	SMAD3-TGFBR1-TGFBR2 COMPLEX	-1.06042	0.451613	0.733676	3	0.345138	TGFBR1,TGFBR2,SMAD3
		518	BMP2-BRIA COMPLEX	-1.05993	0.45082	0.733197	3	0.345901	BMP2,BMP4,BMPR1A
		519	UBIQUITIN E3 LIGASE (ASB2 TCEB1 TCEB2 CUL5 RNF7)	-1.05859	0.437751	0.734292	3	0.358674	ELOC,ELOB,CUL5,ASB2,RNF7
		520	SCRIB-NOS1AP-VANGL1 COMPLEX	-1.0581	0.461382	0.733757	3	0.335845	NOS1AP,SCRIB,VANGL1
		521	LATS2-SIAH2-ZYX COMPLEX	-1.05664	0.444444	0.735165	3	0.352085	SIAH2,ZYX,LATS2
		522	MSH2-MLH1-PMS2 DNA-REPAIR INITIATION COMPLEX	-1.05444	0.44227	0.737794	3	0.354214	MLH1,MSH2,PMS2
		523	FA COMPLEX (FANCONI ANEMIA COMPLEX)	-1.05427	0.387712	0.73672	8	0.411379	FANCG,FANCA,RPA1,BLM,FANCC,TOP3A,FANCB,RMI1,FANCE,FANCF,FANCL
		524	GNAS-L-GNB1-GNG3 COMPLEX	-1.05415	0.444924	0.735541	3	0.351616	GNB3,GNAS,GNG3
		525	IKB(EPSILON)-RELA-CREL COMPLEX	-1.05318	0.479592	0.736002	2	0.319038	NFKBIE,RELA,REL
		526	TGF-BETA RECEPTOR II-TGF-BETA RECEPTOR I-TGF-BETA3 COMPLEX	-1.05123	0.454545	0.738332	3	0.342327	TGFB3,TGFBR1,TGFBR2
		527	RETROMER COMPLEX (SNX1 SNX2 VPS35 VPS29 VPS26B)	-1.0497	0.446855	0.739908	3	0.349737	SNX2,SNX1,VPS26B,VPS35,VPS29
		528	MSH2-MLH1-PMS2-PCNA DNA-REPAIR INITIATION COMPLEX	-1.04947	0.467641	0.738935	3	0.329995	PCNA,MLH1,MSH2,PMS2,
		529	FA COMPLEX (FANCONI ANEMIA COMPLEX) CYTOPLASMIC	-1.04906	0.42616	0.738315	4	0.370325	FANCG,FANCA,FANCC,FANCF,
		530	9B-1B-1 COMPLEX	-1.04556	0.444444	0.74352	2	0.352085	RAD1,RAD9B,HUS1B
		531	WDR41-(C9ORF72-SMCR8)-(FIP200-ULK1-ATG13-ATG101) COMPLEX	-1.04354	0.427938	0.745841	7	0.368518	ATG13,ULK1,RB1CC1,SMCR8,C9orf72,ATG101,WDR41
		532	DAAM1-INTU-NPHP4 COMPLEX	-1.04065	0.463158	0.74971	3	0.334177	NPHP4,INTU,DAAM1
		533	N-NOS-CHIP-HSP70-1 COMPLEX	-1.03947	0.469008	0.750526	2	0.328727	HSPA1A,NOS1,STUB1
		534	MICB-KLRK1-HCST COMPLEX	-1.0394	0.454918	0.749245	2	0.341971	KLRK1,MICB,HCST
		535	HSPA8-HSPBP1-STUB1 COMPLEX	-1.03641	0.472803	0.753258	2	0.325228	HSPA8,HSPBP1,STUB1
		536	FOXO1-FHL2-SIRT1 COMPLEX	-1.0359	0.454545	0.752823	3	0.342327	FOXO1,FHL2,SIRT1
		537	ANKS1A-EPHA8-RINL COMPLEX	-1.03232	0.450617	0.758132	3	0.346096	EPHA8,RINL,ANKS1A
		538	MDM2-TP53-YY1 COMPLEX	-1.02916	0.483403	0.762355	2	0.315601	TP53,YY1,MDM2
		539	CREBBP-EP300-HDAC1-SP1-SP3 COMPLEX	-1.0251	0.465306	0.768126	5	0.332168	SP1,SP3,EP300,HDAC1,CREBBP
		540	PHOSPHORYLASE KINASE COMPLEX	-1.02315	0.461386	0.770268	4	0.335841	CALM1,PHKA1,PHKG1,PHKB,
		541	APOSOME COMPLEX	-1.01838	0.468	0.777296	4	0.329661	APAF1,CASP3,CASP7,CASP9,
		542	AKAP13-MAP2K3-MAP3K20-MAPK14-PKN1 COMPLEX	-1.01582	0.470213	0.780606	5	0.327613	MAP2K3,AKAP13,PKN1,MAPK14,MAP3K20
		543	STARGAZIN-GLU1-MU2 COMPLEX	-1.01423	0.487013	0.78194	2	0.31237	GRIA1,AP2M1,CACNG2
		544	PERK-VIMENTIN-KPNA2 COMPLEX	-1.01319	0.4862	0.782436	3	0.313096	VIM,MAPK3,KPNA2
		545	JUN-FBW7-PRR7 COMPLEX	-1.01031	0.492723	0.785972	3	0.307309	JUN,PRR7,FBXW7
		546	ER-ALPHA-P53-HDM2 COMPLEX	-1.00904	0.50625	0.786776	3	0.295549	ESR1,TP53,MDM2
		547	ASH2L-KDM6B-KDM6B-WDR5 COMPLEX	-1.00399	0.518518	0.794196	2	0.285152	KDM6B,WDR5,RBBP5,ASH2L,
		548	MDM2-RSL1D1-TP53 COMPLEX	-1.00182	0.544898	0.796453	2	0.263605	RSL1D1,TP53,MDM2
		549	NHE3-NHERF2-ACTN4 CA(2+) INDUCED	-1.00167	0.529915	0.795296	3	0.275712	ACTN4,SLC9A3,SLC9A3R2
	SAGA Complex	550	STAGA CORE COMPLEX	-1.00164	0.493827	0.793899	3	0.306337	SUPT3H,TAF9,KAT2A
		551	BAG1-HSPA8-STUB1 COMPLEX	-0.999081	0.531697	0.796883	2	0.274254	HSPA8,BAG1,STUB1
		552	TFAP2C-MYC-KDM5B COMPLEX	-0.998658	0.525424	0.796205	2	0.279408	MYC,TFAP2C,KDM5B
		553	CRB1-MPP4-MPP5 COMPLEX	-0.998096	0.51	0.795673	3	0.292345	CRB1,PALS1,MPP4
		554	REP-RGGT-RAB COMPLEX	-0.996313	0.524366	0.797305	2	0.280282	RAB3A,CHM,RABGGTA
		555	STARGAZIN-AP-2-AP-3A COMPLEX	-0.993213	0.503171	0.801006	3	0.298198	AP3D1,AP2A1,CACNG2
		556	TF-FVIIA-FXA-TFPI COMPLEX	-0.992807	0.472574	0.800263	4	0.325438	F10,F7,TFPI,F3,
		557	GNAS-L-GNB4-GNG4 COMPLEX	-0.991963	0.534676	0.800229	3	0.271828	GNG4,GNAS,GNB4
		558	GNAI1-GNB1-GNG4 COMPLEX	-0.991137	0.520747	0.800205	3	0.28329	GNG4,GNB1,GNAI1
		559	PROTALPHA C7 COMPLEX	-0.990966	0.547619	0.799038	2	0.261442	PTMA,ANP32A,ANP32B
		560	TGF-BETA-RECEPTOR-PAR6 COMPLEX	-0.989005	0.515789	0.801002	3	0.287443	TGFBR1,TGFBR2,PARD6A
		561	PALLIDIN-CAPPUCCINO-BLOS1 COMPLEX	-0.987965	0.509921	0.801295	3	0.292412	BLOC1S1,BLOC1S4,BLOC1S6
		562	GNAS-L-GNB5-GNG8 COMPLEX	-0.986482	0.522267	0.802295	3	0.282024	GNB5,GNAS,GNG8
		563	ECSIT COMPLEX (ECSIT MT-CO2 MT-ND1 NDUFA1 NDUFAF1 TRAF6)	-0.985541	0.523109	0.802477	3	0.281325	NDUFA1,MT-CO2,MT-ND1,ECSIT,NDUFAF1,TRAF6,
		564	IL12A-IL12B-IL12RB1 COMPLEX	-0.985395	0.525794	0.801286	3	0.279102	IL12A,IL12B,IL12RB1
		565	3M COMPLEX	-0.985277	0.464668	0.800073	6	0.332764	OBSL1,TP53,RBX1,CUL7,CUL9,FBXW8,CCDC8
		566	FANCONI ANEMIA FAAP100 COMPLEX	-0.985081	0.484064	0.799015	9	0.315008	FANCG,FANCA,FANCC,FAAP100,FANCM,FANCB,FAAP24,FANCE,FANCF,FANCL,
		567	GNAI1-GPSM2-SAPCD2 COMPLEX	-0.98321	0.540481	0.800652	3	0.267139	GNAI1,GPSM2,SAPCD2
		568	PHOSPHATIDYLINOSITOL 4-KINASE COMPLEX	-0.982928	0.540698	0.799682	2	0.266965	PI4KA,TTC7B,GSPT2,FAM126A,
		569	CYTOCHROME C OXIDASE INCLUDING ASSEMBLY FACTORS (COX PET100 PET117 MR-1S)	-0.980892	0.486708	0.801485	7	0.312643	NDUFA4,MT-CO1,MT-CO2,MT-CO3,COX6C,PET100,COX8A,COX5B,COX6A1,COX4I1,COX7A2,COX6B1,COX7C,COX5A,COX7B,PET117,PNKD,HIGD1A,
		570	UBIQUITIN E3 LIGASE (SMAD3 BTRC CUL1 SKP1A RBX1)	-0.978987	0.551789	0.803116	2	0.258148	RBX1,SKP1,SMAD3,CUL1,BTRC
		571	NHERF1-NPT2A-EZR COMPLEX	-0.97757	0.51626	0.804039	3	0.287047	SLC9A3R1,EZR,SLC34A1
		572	PPD COMPLEX	-0.977417	0.504065	0.802885	3	0.297427	PRKN,PARK7,PINK1
		573	STARGAZIN-GLU1-MU3 COMPLEX	-0.975147	0.538775	0.805106	3	0.268512	GRIA1,AP3M2,CACNG2
		574	MRAS-SCRIB-SHOC2 COMPLEX	-0.974143	0.548057	0.805332	2	0.261095	MRAS,SCRIB,SHOC2
		575	CREBBP-SMAD3-SMAD4 PENTAMERIC COMPLEX	-0.972308	0.536	0.806772	3	0.270754	SMAD3,SMAD4,CREBBP
		576	NUMA-LGN-G-ALPHA-I-1 COMPLEX	-0.971503	0.542074	0.806657	2	0.265861	GNAI1,GPSM2,NUMA1
		577	MIDAC COMPLEX	-0.971114	0.518987	0.805813	4	0.28476	HDAC1,MIDEAS,HDAC2,DNTTIP1,
		578	IGF2BP1 COMPLEX	-0.971097	0.51606	0.804451	4	0.287216	SYNCRIP,STAU1,RPL26,RPS6,YBX1,HNRNPU,DHX9,ELAVL1,IGF2BP1
		579	GIDCTLH UBIQUITIN E3 LIGASE COMPLEX	-0.970898	0.450766	0.80338	9	0.345953	YPEL5,RANBP10,MAEA,ARMC8,GID4,RMND5B,RANBP9,WDR26,GID8,MKLN1,
		580	HSP90-IRF3-MAVS-TBK1-TOMM70 COMPLEX	-0.970539	0.504098	0.802569	5	0.297399	TOMM70,HSP90AA1,IRF3,MAVS,TBK1
		581	ITGA6-ITGB4-LAMININ1012 COMPLEX	-0.967777	0.5	0.805617	5	0.300943	LAMA5,LAMC1,ITGB4,ITGA6,LAMB2
		582	ANP32A-ANP32B-PSMA3-PTMA-SLC25A5 COMPLEX	-0.96718	0.584314	0.80524	2	0.23328	SLC25A5,PTMA,PSMA3,ANP32A,ANP32B
		583	PRKAR2A-GSKIP-GSK3B-DNM1L COMPLEX	-0.962691	0.535787	0.811043	3	0.270927	DNM1L,PRKAR2A,GSK3B,GSKIP,
		584	GNAS-L-GNB4-GNG10 COMPLEX	-0.958334	0.55668	0.816406	3	0.254316	GNG10,GNAS,GNB4
		585	PYRIN INFLAMMASOME	-0.956798	0.542299	0.817331	3	0.265681	MEFV,CASP1,PYCARD
		586	BMI1-CBX8-MLLT3-RING1 COMPLEX	-0.956452	0.535934	0.816463	4	0.270807	BMI1,MLLT3,RING1,CBX8,
		587	HSP90-IRF3-TBK1 COMPLEX	-0.955462	0.538462	0.816582	3	0.268765	HSP90AA1,IRF3,TBK1
		588	NCOR-SIN3-HDAC1 COMPLEX	-0.954437	0.565875	0.816754	2	0.247203	HDAC1,SIN3A,NCOR2
		589	MAP2K1-NEK10-RAF1 COMPLEX	-0.953443	0.548729	0.816861	3	0.260563	RAF1,MAP2K1,NEK10
		590	MICA-KLRK1-HCST COMPLEX	-0.952693	0.585462	0.816634	2	0.232427	KLRK1,MICA,HCST
		591	GSKIP-GSK3B-PRKAR2A COMPLEX	-0.952614	0.548936	0.815391	3	0.260399	PRKAR2A,GSK3B,GSKIP
		592	GNAI1-GNB5-GNG5 COMPLEX	-0.952515	0.556769	0.814167	3	0.254247	GNB5,GNAI1,GNG5
		593	KINASE MATURATION COMPLEX 2	-0.951793	0.507307	0.813935	7	0.294644	TBKBP1,HSP90AA1,HSP90AB1,TRAF2,CDC37,TANK,AZI2,TBK1,
		594	CBL-PTK2B-SORBS2 COMPLEX	-0.950369	0.548654	0.814737	3	0.260622	SORBS2,CBL,PTK2B
		595	HTT-DISC1-PDE4B COMPLEX	-0.95014	0.565476	0.813684	3	0.247509	HTT,PDE4B,DISC1
		596	NEK7-NLRP3 INFLAMMASOME	-0.949347	0.532091	0.813465	4	0.273932	CASP1,NEK7,NLRP3,PYCARD,
		597	DHX9-NLRP9-PYCARD COMPLEX	-0.940395	0.623126	0.825567	2	0.205354	DHX9,NLRP9,PYCARD
		598	CENP-A NUCLEOSOMAL COMPLEX	-0.939785	0.517021	0.825088	5	0.286408	CENPB,H2BC3,CENPA,H4C1,CENPC,SSRP1,CENPL,HJURP,CENPI,CENPT,CENPN,H2AC1,RSF1,CENPH,SUPT16H
		599	MOB1A-STK3-STK38 COMPLEX	-0.939486	0.572043	0.824148	3	0.242495	STK3,STK38,MOB1A
		600	NOS3-CAV1-NOSTRIN COMPLEX	-0.938186	0.569358	0.824736	3	0.244538	NOS3,CAV1,NOSTRIN
		601	RING1-POLYCOMB REPRESSIVE COMPLEX	-0.937176	0.549266	0.824874	4	0.260138	CBX4,BMI1,PHC1,RING1,
		602	SNARE COMPLEX (STX6 STX16 VAMP4 VTI1A VTI1B)	-0.935686	0.537344	0.825553	4	0.269666	STX16,STX6,VAMP4,VTI1A,VTI1B
		603	FA CORE COMPLEX (FANCONI ANEMIA CORE COMPLEX)	-0.934151	0.526104	0.826543	7	0.278846	FANCG,FANCA,FANCC,FANCM,FANCB,FANCE,FANCF
		604	CDKN1A-TP53-CDK1-PCNA COMPLEX	-0.932314	0.616633	0.827904	2	0.209903	TP53,CDK1,CDKN1A
		605	HMGB1-HMGB2-HSC70-ERP60-GAPDH COMPLEX	-0.929837	0.583505	0.830287	3	0.233881	GAPDH,HMGB1,HSPA8,HMGB2,PDIA3
		606	APP-APBB1-KAT5 COMPLEX	-0.927564	0.609808	0.832244	2	0.214736	APBB1,APP,KAT5
		607	IRF7-MYD88-TRAF6 COMPLEX	-0.926858	0.563291	0.831879	3	0.24919	IRF7,MYD88,TRAF6
		608	ABCB1-PPP2R3C-TFPI2 COMPLEX	-0.925452	0.627812	0.832619	2	0.202101	ABCB1,TFPI2,PPP2R3C
		609	SMAD3-SMAD4-SP1 COMPLEX	-0.925124	0.578158	0.831748	3	0.237878	SP1,SMAD3,SMAD4
		610	BRAF-RAF1-14-3-3 COMPLEX	-0.924252	0.633947	0.831603	2	0.197879	RAF1,BRAF,YWHAZ
		611	IRF3-HSP90-TBK1 COMPLEX	-0.92335	0.60499	0.831631	3	0.21818	IRF3,HSP90AA1,TBK1
		612	HRAS-IRAK1-IRAK2-TRAF6 COMPLEX	-0.923167	0.581741	0.830507	4	0.235196	IRAK2,HRAS,IRAK1,TRAF6,
		613	GNAS-L-GNB5-GNG3 COMPLEX	-0.921521	0.607375	0.831555	3	0.216471	GNB5,GNAS,GNG3
		614	MDM2-TP53-WWOX COMPLEX	-0.919699	0.597536	0.832902	3	0.223563	TP53,MDM2,WWOX
		615	CENTRIOLAR SUBDISTAL APPENDAGE	-0.918951	0.548319	0.832652	7	0.260887	KIF2A,DCTN1,ODF2,CEP170,CEP128,CNTRL,NIN
		616	CBF1-HDAC1-SMRT COMPLEX	-0.917983	0.568584	0.83273	3	0.245129	RBPJ,HDAC1,NCOR2
		617	GPR56-CD81-GALPHA(Q11)-GBETA COMPLEX	-0.913102	0.544	0.83852	5	0.264321	GNA11,GNAQ,CD81,GNB1,ADGRG1
		618	GNAI1-GNB2-GNG4 COMPLEX	-0.911223	0.57173	0.839869	3	0.242733	GNG4,GNB2,GNAI1
		619	CBL-SLP-76-GRB2 COMPLEX FC RECEPTOR GAMMA-R1 STIMULATED	-0.910792	0.619318	0.83912	2	0.208016	CBL,GRB2,LCP2
		620	TERF2-RAP1 COMPLEX	-0.910643	0.629167	0.838027	2	0.201165	XRCC6,XRCC5,MRE11,TERF2,RAD50,TINF2,TERF2IP
		621	ISOCITRATE DEHYDROGENASE [NAD] MITOCHONDRIAL	-0.910583	0.61245	0.836759	2	0.212859	IDH3B,IDH3A,IDH3G
		622	CENP-H-I COMPLEX	-0.907727	0.573561	0.839716	5	0.241345	ITGB3BP,CENPP,CENPU,CENPQ,CENPL,CENPI,CENPN,CENPK,CENPO,CENPH,CENPM
		623	IL-12RB1IL-23R RECEPTOR-IL-23 COMPLEX	-0.905185	0.586345	0.842093	4	0.231772	IL12B,IL12RB1,IL23R,IL23A,
		624	DRD4-KLHL12-CUL3 COMPLEX	-0.903949	0.639511	0.842631	2	0.194084	DRD4,CUL3,KLHL12
		625	MITOCHONDRIAL PERMEABILITY TRANSITION PORE (PTP) COMPLEX (PPIF-SPG7-VDAC1)	-0.902932	0.647295	0.84274	2	0.188831	VDAC1,PPIF,SPG7
		626	SAM68-P85 P13K-IRS-1-IR SIGNALING COMPLEX	-0.902543	0.578947	0.841988	4	0.237286	INSR,PIK3R1,IRS1,KHDRBS1,
		627	AKAP1-MAATS1-MYCBP-PRKAR2B COMPLEX	-0.901737	0.580713	0.841823	4	0.235964	PRKAR2B,CFAP91,AKAP1,MYCBP,
		628	DAXX-AXIN-P53-HIPK2 COMPLEX	-0.901327	0.620042	0.841085	3	0.207509	AXIN1,TP53,HIPK2,DAXX,
		629	GSK3B-SRPK1-WNK1 COMPLEX	-0.894967	0.640496	0.848965	2	0.193416	GSK3B,SRPK1,WNK1
		630	IRAK2-IRAK4-MYD88 COMPLEX	-0.894876	0.595388	0.847742	3	0.225127	IRAK2,MYD88,IRAK4
		631	GNAI1-GNB5-GNG13 COMPLEX	-0.893642	0.612766	0.848178	3	0.212634	GNB5,GNAI1,GNG13
		632	CREBBP-SMAD2-SMAD4 PENTAMERIC COMPLEX	-0.893298	0.600868	0.847331	3	0.221149	SMAD4,SMAD2,CREBBP
		633	PANOPTOSOME	-0.893104	0.587755	0.846278	7	0.23073	FADD,RIPK1,CASP8,NLRP3,ZBP1,PYCARD,RIPK3
		634	DAXX-AXIN-P53 COMPLEX	-0.889062	0.610989	0.850561	3	0.213896	AXIN1,TP53,DAXX
		635	APP695-APBB1-LRP1 COMPLEX	-0.8885	0.603622	0.850056	3	0.219163	APBB1,APP,LRP1
		636	TNF-ALPHANF-KAPPA B SIGNALING COMPLEX 8	-0.888016	0.594059	0.849395	5	0.226097	HSP90AA1,HSP90AB1,FKBP5,IKBKE,CDC37,KTN1,
		637	RAF1-MAP2K1-YWHAE COMPLEX	-0.886291	0.670732	0.850514	2	0.173386	RAF1,YWHAE,MAP2K1
		638	PCI-PSA-SCG2 COMPLEX	-0.884506	0.60334	0.851718	3	0.219366	SERPINA5,KLK3,SCG2
		639	OUTER DYNEIN ARM COMPLEX 2	-0.884179	0.614894	0.850858	4	0.211129	DNAH5,DNAI2,DNAH9,DNAI1,
		640	GNB5-GPR158-RGS7 COMPLEX	-0.878846	0.617464	0.857214	3	0.209318	GNB5,RGS7,GPR158
		641	LIM KINASE-SLINGSHOT PHOSPHATASE COMPLEX	-0.878787	0.651805	0.855951	2	0.185816	LIMK1,YWHAZ,SSH1
		642	NOTCH1-P56LCK-PI3K COMPLEX	-0.877921	0.619145	0.855864	3	0.208138	LCK,PIK3R1,NOTCH1
		643	PLC-GAMMA-2-SLP-76-LYN-GRB2 COMPLEX	-0.877165	0.626243	0.855603	3	0.203188	LYN,PLCG2,GRB2,LCP2,
		644	CD17-ITGAM-ITGB2 COMPLEX	-0.877146	0.591286	0.854306	3	0.228129	ITGB2,ITGAM,CD177
		645	CXCR2-NHERF1-PLC-BETA-3 COMPLEX	-0.87667	0.617257	0.85364	3	0.209464	SLC9A3R1,CXCR2,PLCB3
		646	RSG20-MT1-MT2 COMPLEX	-0.876566	0.637317	0.852466	3	0.195577	RGS20,MTNR1A,MTNR1B
		647	SLP-76-CBL-GRB2-SHC COMPLEX FC RECEPTOR GAMMA-R1 STIMULATED	-0.875921	0.623218	0.852076	3	0.20529	CBL,SHC1,GRB2,LCP2,
		648	MOF COMPLEX	-0.873208	0.638254	0.85457	4	0.194939	KMT2D,SETD1A,TAF1,TAF6,WDR5,KMT2A,RBBP5,TAF9,RNF2,KAT8,
		649	GNAI1-GNB1-GNG2 COMPLEX	-0.873189	0.633772	0.853273	3	0.197998	GNG2,GNB1,GNAI1
		650	MLKL-PGAM5-RIPK1-RIPK3 COMPLEX	-0.872774	0.623188	0.852553	4	0.205311	RIPK1,MLKL,PGAM5,RIPK3,
		651	EMX1-GLI3-WDR11 COMPLEX	-0.872138	0.689655	0.852175	2	0.161305	GLI3,Emx1,WDR11
		652	FOXK2-PLK1-SPAG9 COMPLEX	-0.871266	0.67562	0.85216	2	0.170233	SPAG9,PLK1,FOXK2
		653	HOXA9-MEIS1-PBX3 COMPLEX	-0.871099	0.608434	0.851096	3	0.215715	MEIS1,HOXA9,PBX3
		654	AXIN-P53-HIPK2 COMPLEX	-0.868506	0.689162	0.853311	2	0.161616	AXIN1,TP53,HIPK2
		655	GNAI1-GNB3-GNG5 COMPLEX	-0.868397	0.624758	0.852156	3	0.204218	GNB3,GNAI1,GNG5
		656	GNAI1-GNB1-GNG10 COMPLEX	-0.864744	0.616379	0.855883	3	0.210082	GNG10,GNB1,GNAI1
		657	GNAI1-GNB4-GNG8 COMPLEX	-0.863075	0.655702	0.856958	3	0.183227	GNAI1,GNB4,GNG8
		658	CTNNB1-RUNX3-TCF4 COMPLEX	-0.861606	0.640167	0.857747	3	0.193639	TCF4,CTNNB1,RUNX3
		659	SOS1-ABI1-EPS8L1 COMPLEX	-0.859337	0.649899	0.859606	3	0.187087	SOS1,ABI1,EPS8L1
		660	GNAI1-GNB5-GNG12 COMPLEX	-0.858215	0.627572	0.859844	3	0.202267	GNB5,GNAI1,GNG12
		661	LRRK2-FADD-CASP8 COMPLEX	-0.857981	0.650526	0.858852	3	0.186668	FADD,CASP8,LRRK2
		662	FLRT3-LPHN3-UNC5B COMPLEX	-0.85746	0.632231	0.858312	3	0.199055	UNC5B,ADGRL3,FLRT3
		663	G PROTEIN COMPLEX (HDAC4 GNB1 GNG2)	-0.857245	0.668024	0.857309	3	0.175143	HDAC4,GNG2,GNB1
		664	NF(KAPPA)B P50-P65-IKBA COMPLEX	-0.855171	0.677291	0.858894	2	0.169161	NFKB1,NFKBIA,RELA
		665	UBIQUITIN E3 LIGASE (WSB1 TCEB1 TCEB2 CUL5 RBX1)	-0.853793	0.708861	0.859559	2	0.149378	RBX1,ELOC,ELOB,CUL5,WSB1
		666	EXPH5-HDAC6-TM4SF5 COMPLEX	-0.850355	0.629098	0.86293	3	0.201212	TM4SF5,EXPH5,HDAC6
		667	KCTD8-GNB1-GNG2 COMPLEX	-0.85008	0.640592	0.862004	3	0.193351	GNG2,GNB1,KCTD8
		668	CHUK-ERC1-IKBKB-IKBKG COMPLEX	-0.849911	0.636364	0.860945	4	0.196226	IKBKB,CHUK,ERC1,IKBKG,
		669	TFIID-BETA COMPLEX	-0.845626	0.646939	0.865393	4	0.18907	TAF4,TBP,TAF1,TAF6,TAF10,TAF5,TAF13,TAF11,TAF7,TAF12,TAF9,TAF9B,
		670	CCC COMPLEX	-0.845444	0.630137	0.864361	13	0.200496	CCDC22,CCDC93,VPS35L,COMMD6,COMMD7,COMMD2,COMMD1,COMMD5,COMMD4,COMMD8,COMMD9,COMMD3,COMMD10
		671	GNAI1-GNB4-GNG3 COMPLEX	-0.84363	0.666667	0.865668	3	0.176026	GNAI1,GNG3,GNB4
		672	GNAI1-GNB5-GNG11 COMPLEX	-0.841769	0.654506	0.866861	3	0.18402	GNB5,GNG11,GNAI1
		673	GNAI1-GNB3-GNG13 COMPLEX	-0.84154	0.654321	0.865896	3	0.184143	GNB3,GNAI1,GNG13
		674	CRB1-MPP5- PATJ COMPLEX	-0.841123	0.632323	0.86516	3	0.198992	CRB1,PALS1,PATJ
		675	SMCC COMPLEX	-0.840842	0.640523	0.864266	6	0.193398	MED14,MED24,MED6,CCNC,CDK8,MED21,MED1,MED27,MED12,MED4,MED17,MED13,THRAP3,MED16,
		676	TERNARY COMPLEX (GATA4 MYOCD SRF)	-0.838717	0.690083	0.865927	2	0.161036	SRF,GATA4,MYOCD
		677	GNAS-L-GNB5-GNG7 COMPLEX	-0.83722	0.65261	0.866659	3	0.185279	GNB5,GNG7,GNAS
		678	OVOL2-BETA-CATENIN-TCF4 COMPLEX	-0.835481	0.685185	0.867823	3	0.164129	TCF4,CTNNB1,OVOL2
		679	USH2 COMPLEX	-0.834471	0.65261	0.867862	4	0.185279	USH2A,ADGRV1,PDZD7,WHRN,
		680	AMY-1-S-AKAP84-RII-BETA COMPLEX	-0.833244	0.659274	0.868257	3	0.180868	PRKAR2B,AKAP1,MYCBP
		681	ITGA9-ITGB1-ADAM12 COMPLEX	-0.832782	0.664622	0.867596	3	0.17736	ADAM12,ITGB1,ITGA9
		682	DISC-FEZ1-F-ACTIN COMPLEX	-0.828865	0.693878	0.871627	2	0.158655	ACTG1,FEZ1,DISC1
		683	HERP1HEY2-NCOR-SIN3A COMPLEX	-0.824513	0.687104	0.876106	3	0.162915	HDAC1,SIN3A,HEY2,NCOR2,
		684	DOCK8-WIP-WASP COMPLEX	-0.82418	0.677419	0.875267	3	0.169078	WIPF1,WAS,DOCK8
		685	PROMBP-ANGIOTENSINOGEN-C3DG COMPLEX	-0.821523	0.683267	0.877595	3	0.165346	AGT,C3,PRG2
		686	MTRAPP II COMPLEX	-0.819034	0.687366	0.879561	5	0.162749	TRAPPC3,TRAPPC6A,TRAPPC2,TRAPPC10,TRAPPC6B,TRAPPC5,TRAPPC9,TRAPPC2L,TRAPPC4,TRAPPC1,
		687	CART COMPLEX	-0.817838	0.67002	0.879877	3	0.173847	HGS,ACTN4,TRIM3,MYO5B,
		688	CCDC22-CCDC93-C16ORF62-FAM21-WASH1 COMPLEX	-0.815957	0.677485	0.88118	4	0.169036	WASHC1,CCDC22,CCDC93,VPS35L,WASHC2C
		689	GNAS-L-GNB1-GNG4 COMPLEX	-0.815272	0.682609	0.880874	3	0.165765	GNG4,GNB1,GNAS
		690	EPHA1 RECEPTOR SIGNALING COMPLEX	-0.814455	0.673913	0.880693	4	0.171332	LCK,EPHA1,PIK3R1,PTK2B,
		691	FANCG-BRCA2-FANCD2-XRCC3 COMPLEX	-0.814146	0.710526	0.879849	2	0.148359	FANCG,XRCC3,BRCA2,FANCD2,
		692	SETTAF-I BETA-TAF-I ALPHA-PP32 COMPLEX	-0.813694	0.698152	0.879207	2	0.155988	ANP32A,SET,SET
		693	ITCH-NDFIP1-UBE2L3 COMPLEX	-0.81353	0.721881	0.878139	2	0.141474	UBE2L3,ITCH,NDFIP1
		694	GNAI1-GNB3-GNG12 COMPLEX	-0.812126	0.664488	0.878786	3	0.177448	GNB3,GNAI1,GNG12
		695	RAB5A-RABEP1-RABGEF COMPLEX	-0.805899	0.686627	0.8863	3	0.163216	RAB5A,RABEP1,RABGEF1
		696	INTRAFLAGELLAR TRANSPORT COMPLEX A TULP3-IFT122-IFT140-IFT144 SUBCOMPLEX	-0.804666	0.662651	0.886636	4	0.17865	TULP3,WDR19,IFT140,IFT122,
		697	CRBN-DDB1-CUL4A-RBX1 E3 UBIQUITIN LIGASE	-0.803733	0.719758	0.886668	2	0.142753	RBX1,CUL4A,DDB1,CRBN,
		698	KCTD12-GNB1-GNG2 COMPLEX	-0.80317	0.694118	0.886157	3	0.158504	GNG2,GNB1,KCTD12
		699	ASCOM COMPLEX	-0.802943	0.672917	0.885218	5	0.171974	KMT2D,TUBB,TUBA4A,NCOA6,RBBP5,KMT2C,ASH2L
		700	SLN-PLN-SERCA1A COMPLEX	-0.802451	0.694196	0.884628	3	0.158455	SLN,ATP2A1,PLN
		701	IL-2RGAMMAIL-4R RECEPTOR-IL-4 COMPLEX	-0.801855	0.703125	0.884188	3	0.152906	IL4,IL4R,IL2RG
		702	TRAPP COMPLEX OLIGOMER	-0.800084	0.703781	0.88539	7	0.1525	TRAPPC3,TRAPPC6A,TRAPPC2,TRAPPC10,TRAPPC3L,TRAPPC11,TRAPPC6B,TRAPPC5,TRAPPC12,TRAPPC9,TRAPPC2L,TRAPPC4,TRAPPC8,TRAPPC1,
		703	NUMB-TP53-MDM2 COMPLEX	-0.798678	0.686534	0.886144	3	0.163275	TP53,NUMB,MDM2
		704	ACAP1-CLTC-SLC2A4 COMPLEX	-0.795877	0.721519	0.888786	2	0.141692	SLC2A4,CLTC,ACAP1
		705	APOL1 COMPLEX A (APOL1 APOA1 HPR C3)	-0.795229	0.704595	0.888392	4	0.151999	APOL1,HPR,C3,APOA1,
		706	ACK1-GRB2-PPDGFR COMPLEX	-0.794337	0.724951	0.888344	2	0.139632	PDGFRA,GRB2,TNK2
		707	HDAC3-H1.3-SMRT-N-COR COMPLEX	-0.793605	0.7173	0.888134	3	0.144239	HDAC3,NCOR1,H1-3,NCOR2,
		708	GNAI1-GNB2-GNG2 COMPLEX	-0.792847	0.697959	0.887918	3	0.156108	GNG2,GNB2,GNAI1
		709	SLN-PLN-SERCA2A COMPLEX	-0.790393	0.740586	0.889948	2	0.130366	SLN,ATP2A2,PLN
		710	AP-3-KIF3A-RAB4A-RBSN COMPLEX	-0.786533	0.714903	0.894181	5	0.145692	AP3D1,RAB4A,AP3S1,RBSN,KIF3A
		711	GNAI1-GNB2-GNG10 COMPLEX	-0.786334	0.713693	0.893184	3	0.146428	GNG10,GNB2,GNAI1
		712	PRKAA2-PRKAB2-PRKAG3 COMPLEX	-0.786226	0.719608	0.892066	3	0.142844	PRKAB2,PRKAA2,PRKAG3
		713	GNAI1-GNB3-GNG11 COMPLEX	-0.783227	0.709163	0.89498	3	0.149192	GNB3,GNG11,GNAI1
		714	ANKRD44-PPP6C-PPP6R1 COMPLEX	-0.775229	0.756335	0.904787	2	0.121228	PPP6C,ANKRD44,PPP6R1
		715	NUA4TIP60-HAT COMPLEX B	-0.774698	0.73431	0.904256	2	0.134062	ACTL6A,KAT5,EPC1,DMAP1,MORF4L1,RUVBL2,RUVBL1,TRRAP,
		716	CTLH COMPLEX 20S	-0.771607	0.694505	0.907202	5	0.158262	MAEA,ARMC8,RANBP9,RMND5A,MKLN1
		717	TNNC1-TNNI3-TNNT2 COMPLEX	-0.771157	0.739583	0.906584	3	0.130954	TNNI3,TNNT2,TNNC1
		718	BRAF-MAP2K1-MAP2K2-YWHAE COMPLEX	-0.765717	0.731006	0.913041	3	0.13602	BRAF,MAP2K2,YWHAE,MAP2K1,
		719	AKT1-FANCI-FANCD2-PHLPP1-PHLPP2-USP1-WDR48 COMPLEX	-0.764252	0.723404	0.913771	7	0.140559	PHLPP1,USP1,AKT1,PHLPP2,WDR48,FANCD2,FANCI
		720	TNF-ALPHANF-KAPPA B SIGNALING COMPLEX 9	-0.76284	0.751029	0.914345	4	0.124286	CHUK,HSP90AB1,FKBP5,NFKBIB,CDC37
		721	BRD4 COMPLEX	-0.762744	0.785714	0.913217	2	0.10468	MED14,CCNT1,BRD4,MED24,CDK9,MED1,MED12,MED17,
		722	DGCR8 MULTIPROTEIN COMPLEX	-0.761263	0.775591	0.913917	3	0.110312	HNRNPR,HSPA5,DDX5,NCL,HNRNPH1,FUS,HNRNPU,DHX9,ILF3,DGCR8,DDX17
		723	TIM22 HOLO-COMPLEX (AGK TIMM9 TIMM10 TIMM10B TIMM22 TIMM29) MITOCHONDRIAL	-0.75612	0.783231	0.919774	2	0.106055	TIMM10,AGK,TIMM29,TIMM22,TIMM10B,TIMM9,
		724	PAN2-PAN3-PABPC1 COMPLEX	-0.755325	0.773128	0.919577	2	0.111693	PABPC1,PAN2,PAN3
		725	TANK-TBK1-TRAF3 COMPLEX	-0.7553	0.759443	0.918343	3	0.119447	TRAF3,TANK,TBK1
		726	UBIQUITIN E3 LIGASE (CCDC22 COMMD8 CUL3)	-0.753454	0.755647	0.919625	2	0.121624	CCDC22,CUL3,COMMD8
		727	BKCA-BETA2AR-AKAP79 SIGNALING COMPLEX	-0.752955	0.771255	0.91906	3	0.112746	ADRB2,AKAP5,KCNMA1
		728	DDB2 COMPLEX	-0.751945	0.752665	0.919198	3	0.12334	COPS2,RBX1,GPS1,CUL4A,DDB1,COPS6,DDB2,COPS5,COPS8,COPS4,COPS7A,COPS3,
		729	TERNARY COMPLEX (ACTN4 CAMK2A LRRC7)	-0.75142	0.737705	0.918679	3	0.132058	ACTN4,LRRC7,CAMK2A
		730	PLCB3-PARD3-PARD6A COMPLEX	-0.751228	0.757322	0.917693	3	0.120662	PLCB3,PARD3,PARD6A
		731	CONDENSIN I-PARP-1-XRCC1 COMPLEX	-0.750891	0.784969	0.916873	2	0.105092	SMC2,PARP1,XRCC1,NCAPH,NCAPD2,NCAPG,SMC4
		732	GNAI1-GNB5-GNGT1 COMPLEX	-0.748371	0.77167	0.919009	3	0.112512	GNB5,GNAI1,GNGT1
		733	ANKRA2-CCDC8-OBSL1-CUL7 COMPLEX	-0.747967	0.732632	0.918307	4	0.135055	OBSL1,CUL7,CCDC8,ANKRA2,
		734	CCDC22-COMMD8-CUL1 COMPLEX	-0.746873	0.809322	0.91849	2	0.091825	CCDC22,CUL1,COMMD8
		735	ARRB1-ARHGEF18-ENAH COMPLEX INDUCE BY EDN-1	-0.744206	0.781443	0.920685	3	0.107047	ARRB1,ARHGEF18,ENAH
		736	GNAI1-GNB4-GNG7 COMPLEX	-0.743761	0.764948	0.920045	3	0.116311	GNG7,GNAI1,GNB4
		737	ITGA5-ITGB3-COL6A3 COMPLEX	-0.741909	0.786344	0.921228	3	0.104332	ITGB3,ITGA5,COL6A3
		738	H2A.Z HISTONE-EXCHANGE COMPLEX P400TIP60	-0.74161	0.767591	0.920425	9	0.114814	ZNHIT1,YEATS4,ACTL6A,H2AZ1,XRCC6,XRCC5,H4C1,H2BC4,H3C1,PRKDC,MORF4L2,VPS72,EPC2,SRCAP,KAT5,EP400,IPO9,ANP32E,BRD8,EPC1,DMAP1,MRGBP,ING3,MORF4L1,RUVBL2,RUVBL1,TRRAP
		739	ATRX-SETDB1-TRIM28-ZNF274 COMPLEX	-0.739866	0.781385	0.921424	2	0.107079	ATRX,TRIM28,SETDB1,ZNF274,
		740	TANK-TRADD-TRAF3 COMPLEX	-0.738016	0.78125	0.922558	3	0.107154	TRAF3,TRADD,TANK
		741	GNAS-L-GNB3-GNG5 COMPLEX	-0.736384	0.790744	0.923621	3	0.101909	GNB3,GNAS,GNG5
		742	MYO5B-RAB11A-RAB11FIP2 COMPLEX	-0.735686	0.798403	0.923355	3	0.0977233	RAB11A,RAB11FIP2,MYO5B
		743	USH1G-USH2A-WHRN COMPLEX	-0.732258	0.768763	0.926735	3	0.114151	USH2A,USH1G,WHRN
		744	MSH2-MSH6-PMS2-MLH1 COMPLEX	-0.732004	0.765432	0.925813	4	0.116037	MLH1,MSH2,MSH6,PMS2,
		745	INTRAFLAGELLAR TRANSPORT COMPLEX A CORE COMPLEX	-0.731825	0.776842	0.924788	3	0.109611	WDR19,IFT140,IFT122
		746	BAX-HSP90-IRF3-TOMM70 COMPLEX	-0.731753	0.776119	0.923647	4	0.110016	TOMM70,HSP90AA1,BAX,IRF3,
		747	CHL2-BMP2-TSG COMPLEX	-0.730187	0.772177	0.924401	3	0.112227	BMP2,CHRDL2,TWSG1
		748	CIN85-CBL-SH3GL2 COMPLEX	-0.727765	0.803922	0.92634	3	0.0947323	CBL,SH3KBP1,SH3GL2
		749	AKT1-HSPB1-MAPK14-MAPKAPK2 COMPLEX	-0.727097	0.768212	0.925952	4	0.114462	HSPB1,AKT1,MAPKAPK2,MAPK14,
		750	PCNA-MUTS-ALPHA-MUTL-ALPHA-DNA COMPLEX	-0.727094	0.777311	0.92472	4	0.109349	PCNA,MLH1,MSH2,MSH6,PMS2
		751	G PROTEIN COMPLEX (GNAS GNB1 GNG2)	-0.725431	0.780242	0.92556	3	0.107715	GNG2,GNB1,GNAS
		752	GNAI1-GNB3-GNGT1 COMPLEX	-0.724538	0.795918	0.925504	3	0.0990769	GNB3,GNAI1,GNGT1
		753	PCGF5U2013RING1BU2013UBE2D3 COMPLEX	-0.723761	0.814969	0.925227	2	0.0888057	BMI1,UBE2D3,RNF2
		754	CTLH COMPLEX	-0.723024	0.810924	0.924963	8	0.0909661	MAEA,ARMC8,ARMC8,GID4,RANBP9,WDR26,RMND5A,GID8,MKLN1
		755	LINGO1-RTN4R-NGFR COMPLEX	-0.721245	0.773256	0.926013	3	0.111621	NGFR,LINGO1,RTN4R
		756	GNB5-GPR158-RGS6 COMPLEX	-0.721141	0.793241	0.924921	3	0.10054	GNB5,RGS6,GPR158
		757	GNAS-L-GNB1-GNG10 COMPLEX	-0.716866	0.777778	0.929068	3	0.109089	GNG10,GNB1,GNAS
		758	PDZK1-PLCB3-SSTR2 COMPLEX	-0.711772	0.795455	0.934205	3	0.09933	SSTR2,PLCB3,PDZK1
		759	HISTONE H3.3 COMPLEX	-0.710719	0.826087	0.934198	5	0.0829217	HAT1,NASP,HIRA,H4C1,H3-3A,RBBP4,IPO4,ASF1B,ASF1A
		760	DNAJB9-DNAJC10-TMEM67 COMPLEX	-0.710323	0.815951	0.933481	3	0.0882827	TMEM67,DNAJC10,DNAJB9
		761	GNAI1-GNB4-GNG5 COMPLEX	-0.710319	0.829167	0.932257	3	0.0813058	GNAI1,GNG5,GNB4
		762	LPAR2-TRIP6-NHERF2 COMPLEX LPA STIMULATED	-0.709741	0.827789	0.931764	2	0.0820281	SLC9A3R2,TRIP6,LPAR2
		763	CIN85-SH3GL3-CBL COMPLEX	-0.708479	0.793939	0.93208	3	0.100158	CBL,SH3KBP1,SH3GL3
		764	IL1R1-IL1RAP-IRAK2 COMPLEX	-0.707696	0.800439	0.931898	3	0.0966177	IRAK2,IL1R1,IL1RAP
		765	ADIPOQ-GLT25D1-PLOD3 COMPLEX	-0.706865	0.809725	0.931695	3	0.0916087	PLOD3,ADIPOQ,COLGALT1
		766	AKT1-MAPK14-MAPKAPK2 COMPLEX	-0.705718	0.8	0.931846	3	0.0968557	AKT1,MAPKAPK2,MAPK14
		767	CTLH COMPLEX SUBMODULE OF THE IFTLEBERCILIN COMPLEX	-0.705082	0.835391	0.931397	11	0.0780583	HTRA2,YPEL5,RANBP10,MAEA,ARMC8,GID4,PGAM5,RANBP9,WDR26,RMND5A,GID8,MKLN1,
		768	EMC2-EMC8-WNK1 COMPLEX	-0.701821	0.814894	0.9341	2	0.0888458	EMC8,EMC2,WNK1
		769	ITGA2B-ITGB3-FN1-TGM2 COMPLEX	-0.701157	0.800429	0.933713	4	0.0966228	FN1,ITGB3,ITGA2B,TGM2,
		770	ING5 COMPLEX (ING5 JADE3 KAT7 MEAF6)	-0.698263	0.819608	0.935975	4	0.0863409	KAT7,ING5,JADE3,MEAF6,
		771	TROY-NGR-LINGO1 COMPLEX	-0.698126	0.826613	0.934911	3	0.0826453	LINGO1,RTN4R,TNFRSF19
		772	GNAS-L-GNB2-GNG4 COMPLEX	-0.696805	0.814596	0.935325	3	0.0890046	GNG4,GNB2,GNAS
		773	EMC2-EMC5-EMC8 COMPLEX	-0.695549	0.816631	0.935563	3	0.0879209	EMC8,EMC2,MMGT1
		774	HOOK2-KCL3-LRGUK1-RIMBP3 COMPLEX	-0.693729	0.797546	0.936531	4	0.0981898	KLC3,HOOK2,LRGUK,RIMBP3,
		775	CXCR4-GDF5-HSPA8-HSP90AA1 COMPLEX	-0.690575	0.798755	0.939028	3	0.0975319	HSP90AA1,HSPA8,GDF5,CXCR4,
		776	GNAS-L-GNB3-GNG13 COMPLEX	-0.689183	0.830612	0.939548	3	0.0805494	GNB3,GNAS,GNG13
		777	MIG6-GRB2-PDGFR COMPLEX	-0.688889	0.844231	0.938683	2	0.0734874	PDGFRA,GRB2,ERRFI1
		778	IKBKE-TANK-TBK1-TRAF3 COMPLEX	-0.68861	0.827801	0.937845	4	0.0820217	TRAF3,IKBKE,TANK,TBK1,
		779	MORF4L1-MRFAP1-RB1 COMPLEX	-0.687921	0.831224	0.937497	3	0.0802299	RB1,MORF4L1,MRFAP1
		780	HTT-OPTN-RAB8A COMPLEX	-0.686677	0.841336	0.937745	3	0.0749788	HTT,RAB8A,OPTN
		781	HISTONE H3.1 COMPLEX	-0.682963	0.823651	0.940917	6	0.0842038	HAT1,NASP,H4C1,H3C1,RBBP4,CHAF1A,CHAF1B,IPO4,ASF1B,ASF1A,
		782	DNA LIGASE IV-XRCC4-XLF COMPLEX	-0.682437	0.811563	0.94032	3	0.0906241	LIG4,XRCC4,NHEJ1
		783	CFTR-NHERF-BETA(2)AR SIGNALING COMPLEX	-0.678578	0.836864	0.943635	3	0.077293	SLC9A3R1,ADRB2,CFTR
		784	BP-SMAD COMPLEX	-0.677756	0.823285	0.943424	6	0.0843972	BACH1,SMAD9,GJB6,PSMC3,ERCC3,MXI1,KLF10,TGFBI,
		785	DNA LIGASE IV-XRCC4-AHNK COMPLEX	-0.677148	0.828753	0.942865	3	0.0815227	LIG4,AHNAK,XRCC4
		786	PA28-20S PROTEASOME	-0.675129	0.856566	0.943925	2	0.0671886	PSMA7,PSMB1,PSMA1,PSMA2,PSMA3,PSMA4,PSMA5,PSMB4,PSMB6,PSMB5,PSMB3,PSMB2,PSMA6,PSME1,PSMB7,PSME2,
		787	IGF2R-PLAUR-PLG COMPLEX	-0.674907	0.823028	0.942964	3	0.0845328	PLG,IGF2R,PLAUR
		788	NCLN-NOMO1-TMEM147 COMPLEX	-0.673396	0.847966	0.943381	3	0.0715705	NOMO1,NCLN,TMEM147
		789	ING4 COMPLEX (ING4 JADE3 KAT7 MEAF6)	-0.67193	0.842222	0.943951	4	0.0745218	KAT7,JADE3,MEAF6,ING4,
		790	GNAI1-GNB4-GNG13 COMPLEX	-0.671606	0.862786	0.943135	3	0.0640466	GNAI1,GNB4,GNG13
		791	GNAS-L-GNB5-GNG5 COMPLEX	-0.670176	0.852459	0.943589	3	0.0692756	GNB5,GNAS,GNG5
		792	BASC (AB 80) COMPLEX (BRCA1-ASSOCIATED GENOME SURVEILLANCE COMPLEX)	-0.667622	0.87152	0.94513	3	0.0596726	RFC4,RFC2,RFC1,BRCA1,MLH1,MSH2,MSH6,BLM,
		793	GAA1-GPI8-PIGT-PIG-PIGS COMPLEX	-0.666042	0.864224	0.945567	5	0.0633234	GPAA1,PIGK,PIGT,PIGS,PIGU
		794	UBIQUITIN E3 LIGASE (CUL3 KLHL12 PEF1 PDCD6)	-0.665315	0.853557	0.945181	3	0.0687168	PDCD6,CUL3,KLHL12,PEF1,
		795	FGFR2-C-CBL-LYN-FYN COMPLEX	-0.664629	0.848907	0.944728	4	0.0710889	FYN,LYN,FGFR2,CBL,
		796	CLIC5A-EZR-PODXL COMPLEX	-0.662052	0.843496	0.946282	3	0.0738655	PODXL,EZR,CLIC5
		797	INSC-LGN-PAR3 COMPLEX	-0.654517	0.845824	0.953176	3	0.0726684	GPSM2,INSC,PARD3
		798	ASAP1-RAB11A-RAB11FIP3 COMPLEX	-0.653528	0.859961	0.953038	3	0.065471	RAB11FIP3,RAB11A,ASAP1
		799	RAB3IP-TRAPP II COMPLEX	-0.65328	0.86087	0.952131	7	0.0650122	TRAPPC3,TRAPPC6A,TRAPPC2,TRAPPC10,TRAPPC6B,TRAPPC5,TRAPPC14,TRAPPC9,RAB3IP,TRAPPC2L,TRAPPC4,TRAPPC1,
		800	ABL2-HRAS-RIN1 COMPLEX	-0.6467	0.862705	0.957834	3	0.0640874	HRAS,ABL2,RIN1
		801	TM4SF5-MTOR-SLC38A9 COMPLEX	-0.644806	0.874735	0.958607	2	0.058074	TM4SF5,MTOR,SLC38A9
		802	HOOK2-PAR3-PAR6ALPHA-PKCIOTA COMPLEX	-0.644279	0.847423	0.957961	4	0.0718487	PRKCI,PARD3,HOOK2,PARD6A,
		803	GNAI1-GNB4-GNG11 COMPLEX	-0.64261	0.861933	0.958489	3	0.0644761	GNG11,GNAI1,GNB4
		804	MYD88-TIRAP-TLR4 COMPLEX	-0.642343	0.87689	0.957541	3	0.0570055	TLR4,TIRAP,MYD88
		805	ANGPTL4-LRP6-SDC4 COMPLEX	-0.642223	0.858093	0.956488	3	0.066415	LRP6,SDC4,ANGPTL4
		806	CALM1-KCNE1-KCNQ1 COMPLEX	-0.641391	0.851626	0.956179	3	0.0697001	CALM1,KCNE1,KCNQ1
		807	GNAI1-GNB4-GNG12 COMPLEX	-0.639994	0.850427	0.956476	3	0.0703117	GNAI1,GNB4,GNG12
		808	PRKCD-PDPK1-PRG2 COMPLEX	-0.637754	0.879208	0.957534	2	0.055859	PDPK1,PRG2,PRKCD
		809	ACK1-GRB2-LTK1 COMPLEX	-0.637375	0.892857	0.956745	2	0.0491694	LTK,GRB2,TNK2
		810	ACK1-GBR2-AXL COMPLEX	-0.63216	0.885246	0.960674	2	0.052887	AXL,GRB2,TNK2
		811	AIPL1 CHAPERONE COMPLEX	-0.631481	0.894737	0.960119	2	0.0482562	HSP90AA1,HSPA1A,HSPA8,AIPL1,
		812	PROHIBITIN-HIRA COMPLEX	-0.631426	0.890526	0.958981	2	0.0503045	PHB1,HIRA,UBN1,CABIN1,
		813	WRN-KU70-KU80-PARP1 COMPLEX	-0.630621	0.897331	0.958654	2	0.0469991	PARP1,XRCC6,XRCC5,WRN,
		814	GNAS-L-GNB5-GNG13 COMPLEX	-0.63012	0.879668	0.958008	3	0.0556318	GNB5,GNAS,GNG13
		815	OGT-HIRA COMPLEX	-0.62266	0.883065	0.964001	2	0.0539584	OGT,HIRA,UBN1,CABIN1,
		816	ZNF304-COREPRESSOR COMPLEX	-0.622348	0.911824	0.963106	3	0.0400415	DNMT1,TRIM28,SETDB1,ZNF304,
		817	GNAS-L-GNB3-GNG12 COMPLEX	-0.618112	0.896282	0.965809	3	0.047507	GNB3,GNAS,GNG12
		818	SMN CONTAINING COMPLEX	-0.61566	0.913319	0.96687	2	0.0393298	GEMIN2,LGALS1,LGALS3,GEMIN4,SNRPD1,SNRPD2,SNRPD3,SMN1,
		819	FYN-KHDRBS1-PAG1 COMPLEX	-0.611891	0.909278	0.96908	3	0.0412554	FYN,KHDRBS1,PAG1
		820	GNAS-L-GNB3-GNG11 COMPLEX	-0.610625	0.900212	0.969079	3	0.0456068	GNB3,GNG11,GNAS
		821	PLCB1-PARD3-PARD6A COMPLEX	-0.610613	0.901639	0.967907	3	0.044919	PARD3,PARD6A,PLCB1
		822	A2AR-D2R-CB1R RECEPTOR COMPLEX	-0.607329	0.891949	0.969618	3	0.0496112	DRD2,CNR1,ADORA2A
		823	KCNQ1-AKAP9-PDE4D3(ISOFORM 2) COMPLEX	-0.605822	0.904018	0.969761	3	0.0437749	KCNQ1,PDE4D,AKAP9
		824	GNAS-L-GNB4-GNG8 COMPLEX	-0.600744	0.906883	0.972978	3	0.042401	GNAS,GNB4,GNG8
		825	PCNA-MSH2-MSH6 COMPLEX	-0.599156	0.917836	0.973146	2	0.0371878	PCNA,MSH2,MSH6
		826	ERCC1-ERCC4-MSH2 COMPLEX	-0.597955	0.903808	0.973005	2	0.0438759	ERCC1,MSH2,ERCC4
		827	SCHIP1-EZR-NHERF2 COMPLEX	-0.597895	0.90795	0.971892	3	0.0418903	SCHIP1,EZR,SLC9A3R2
		828	PGC-1-SRP40-SRP55-SRP75 COMPLEX	-0.597071	0.896186	0.971396	3	0.0475532	SRSF4,SRSF5,SRSF6,PPARGC1A,
		829	SUG1-NLRC4-CASP8 COMPLEX	-0.592221	0.930041	0.974306	2	0.0314512	PSMC5,CASP8,NLRC4
		830	IGF2R-PLG-PLAU-PLAUR-LTGFBETA1 COMPLEX	-0.59154	0.911205	0.973719	5	0.0403362	PLG,PLAU,TGFB1,IGF2R,PLAUR
		831	BRISC COMPLEX	-0.5907	0.924644	0.973259	4	0.0339787	BRCC3,ABRAXAS2,BABAM1,BABAM2,
		832	HSF1-IER5-PP2A COMPLEX	-0.588448	0.89172	0.973912	3	0.0497229	PPP2R2A,PPP2CA,HSF1,IER5,
		833	C-CFTR-NHERF-EZRIN COMPLEX	-0.582416	0.909091	0.977461	3	0.0413449	SLC9A3R1,CFTR,EZR
		834	GNAS-L-GNB5-GNG12 COMPLEX	-0.580548	0.916143	0.977767	3	0.0379895	GNB5,GNAS,GNG12
		835	RBL2 COMPLEX (DNMT1 E2F4 E2F5 HDAC1 RBL2 SUV39H1)	-0.578012	0.929719	0.978561	5	0.0316017	SUV39H1,DNMT1,RBL2,HDAC1,E2F5,E2F4,
		836	RIL-TRIP6-PTP-BL COMPLEX	-0.573342	0.94958	0.980984	3	0.0224228	PDLIM4,PTPN13,TRIP6
		837	HEG1-KRIT1-RAP1B COMPLEX	-0.573042	0.938735	0.980039	2	0.0274106	KRIT1,RAP1B,HEG1
		838	NORRIN RECEPTOR COMPLEX	-0.565217	0.937888	0.984476	4	0.0278026	LRP5,TSPAN12,NDP,FZD4,
		839	NAIP-NLRC4 INFLAMMASOME	-0.563292	0.948608	0.984715	2	0.0228674	CASP1,NAIP,NLRC4
		840	GNAS-L-GNB5-GNG11 COMPLEX	-0.561994	0.937751	0.98443	3	0.0278662	GNB5,GNG11,GNAS
		841	MAP2K5-PRKCD-SQSTM1 COMPLEX	-0.555012	0.957356	0.988082	3	0.0188811	PRKCD,MAP2K5,SQSTM1
		842	C-ABL-CORTACTIN-NMMLCK COMPLEX	-0.553024	0.93837	0.988288	3	0.0275797	ABL1,CTTN,MYLK
		843	HISTONE-2-HISTONE-4-ASF1A-MCM2 COMPLEX	-0.55057	0.943723	0.988768	3	0.0251095	MCM2,H4C1,H3C1,ASF1A,
		844	OLIGOSACCHARYLTRANSFERASE COMPLEX (STT3B VARIANT)	-0.547845	0.938124	0.989351	3	0.0276936	RPN1,RPN2,DDOST,DAD1,TUSC3,STT3B,MAGT1
		845	PAXX COMPLEX	-0.5476	0.945534	0.988328	5	0.024277	XRCC6,XRCC5,LIG4,PRKDC,XRCC4,DCLRE1C,PAXX,NHEJ1,
		846	GNAS-L-GNB4-GNG3 COMPLEX	-0.545063	0.966601	0.988833	3	0.0147077	GNAS,GNG3,GNB4
		847	EXOCYST EXOC5-EXOC6-EXOC7 SUBCOMPLEX	-0.540168	0.949685	0.990624	2	0.0223745	EXOC5,EXOC6,EXOC7
		848	DLC1-DLGAP1-MYO5A COMPLEX	-0.537942	0.947257	0.990811	3	0.0234861	DLGAP1,DLC1,MYO5A
		849	NLRP1 INFLAMMASOME (CASP5)	-0.535372	0.961702	0.991225	4	0.0169143	CASP1,CASP5,NLRP1,PYCARD,
		850	PAR3-PAR6-PALS1 COMPLEX	-0.533449	0.961864	0.991186	3	0.016841	PALS1,PARD3,PARD6A
		851	GRB2--LTK-MIG6 COMPLEX	-0.529026	0.966527	0.992582	2	0.014741	LTK,GRB2,ERRFI1
		852	PP2A-NR3A COMPLEX	-0.527073	0.967347	0.992556	2	0.0143728	PPP2R1A,PPP2R2A,PPP2CA,GRIN3A,
		853	HASC-1 COMPLEX	-0.523946	0.968354	0.993091	3	0.0139208	TRIP4,ASCC3,ASCC1,ASCC2,
		854	RAB11A-RAB11FIP2-TICAM1-TICAM2 COMPLEX	-0.523272	0.967672	0.992282	4	0.0142268	RAB11A,RAB11FIP2,TICAM2,TICAM1,
		855	CULLIN-RING E3 UBIQUITIN LIGASE COMPLEX (ASB9 CUL5 TCEB1 TCEB2)	-0.523172	0.962672	0.991176	2	0.0164766	ELOC,ELOB,CUL5,ASB9,
		856	NLRP7 INFLAMMASOME	-0.522682	0.965318	0.990289	3	0.0152847	CASP1,NLRP7,PYCARD
		857	BSG-JUP-NME1 COMPLEX	-0.521444	0.966245	0.989806	3	0.0148679	JUP,NME1,BSG
		858	CCDC22-COMMD1-CUL2 COMPLEX	-0.513636	0.96129	0.992729	2	0.0171003	CCDC22,CUL2,COMMD1
		859	GNAS-L-GNB3-GNG1 COMPLEX	-0.508737	0.973196	0.994016	3	0.0117551	GNB3,GNAS,GNGT1
		860	RICH1-PAR3-APKC POLARITY COMPLEX	-0.505841	0.97996	0.994171	3	0.00874738	PRKCI,ARHGAP17,PARD3
		861	MIG6-GBR2-AXL COMPLEX	-0.497906	0.989669	0.996675	2	0.00446596	AXL,GRB2,ERRFI1
		862	GNAS-L-GNB1-GNG1 COMPLEX	-0.494709	0.975	0.996882	3	0.0109508	GNB5,GNAS,GNGT1
		863	DNAJB12-DNAJB14-HSPA8-SGTA COMPLEX	-0.494671	0.972458	0.995743	3	0.0120846	SGTA,HSPA8,DNAJB14,DNAJB12,
		864	NLRP1 INFLAMMASOME	-0.494528	0.970179	0.994662	3	0.0131034	CASP1,NLRP1,PYCARD
		865	GNAS-L-GNB4-GNG7 COMPLEX	-0.49403	0.983333	0.993726	3	0.00725507	GNG7,GNAS,GNB4
		866	GNB5-RGS7-RGS7BP COMPLEX	-0.492648	0.976744	0.993106	3	0.0101747	GNB5,RGS7,RGS7BP
		867	SORT1-NGFR-NGFB COMPLEX	-0.49192	0.982833	0.992261	3	0.00747626	NGF,NGFR,SORT1
		868	NLRP1-NOD2 INFLAMMASOME	-0.488949	0.978166	0.992304	3	0.00954308	CASP1,NLRP1,NOD2
		869	DMXL1-ROGDI-WDR7 COMPLEX	-0.481546	0.979633	0.993894	2	0.00889209	ROGDI,DMXL1,WDR7
		870	SCAMP1-SCAMP2-SCAMP3 COMPLEX	-0.471342	0.981443	0.99617	2	0.00809054	SCAMP3,SCAMP1,SCAMP2
		871	TLR3-DISC COMPLEX ATYPICAL	-0.468996	0.993644	0.995708	5	0.00272545	TLR3,FADD,RIPK1,CASP8,TICAM1
		872	AIM2 INFLAMMASOME (CASP8)	-0.462952	0.98954	0.996344	3	0.00452287	AIM2,CASP8,PYCARD
		873	AIM2 INFLAMMASOME	-0.459377	0.994024	0.996203	3	0.00255949	AIM2,CASP1,PYCARD
		874	DDN-MAGI2-SH3KBP1 COMPLEX	-0.448404	0.995992	0.997775	3	0.00170055	DDN,MAGI2,SH3KBP1
		875	GNB5-GPR179-RGS7 COMPLEX	-0.445444	0.989858	0.997261	3	0.00438322	GNB5,RGS7,GPR179
		876	NLRP12 INFLAMMASOME	-0.443805	0.993789	0.996451	3	0.00266219	CASP1,NLRP12,PYCARD
		877	FAS-FADD-CASP8-CASP10 COMPLEX	-0.437234	0.987854	0.996609	4	0.00526317	FAS,FADD,CASP8,CASP10,
		878	B9D1-B9D2-MKS1 COMPLEX	-0.428766	1	0.996833	3	0	B9D2,MKS1,B9D1
		879	PPP6C-TRIM14-WHIP COMPLEX	0.405651	1	0.999026	2	0	PPP6C,TRIM14,WRNIP1
		880	AK2-FADD-CASPASE-10 (AFAC10) COMPLEX	0.406791	1	1	3	0	AK2,FADD,CASP10
		881	CD20-LCK-LYN-FYN-P7580 COMPLEX (RAJI HUMAN B CELL LINE)	0.416558	0.996063	1	4	0.00166959	LCK,FYN,LYN,MS4A1,
		882	DISC COMPLEX (CD95 FADD CASP8)	0.425523	0.996198	1	2	0.00161087	FADD,CASP8,CD95
		883	NDFIP1-NEDD4L-SLC11A2 COMPLEX	0.426561	0.997976	1	3	0.000836518	SLC11A2,NEDD4L,NDFIP1
		884	NOGO-POTASSIUM CHANNEL COMPLEX	0.428105	0.998062	1	4	0.000798968	KCNA2,CNTNAP1,KCNA1,RTN4,
		885	MAK-ACTR-AR COMPLEX	0.430504	0.998035	1	3	0.000810541	AR,MAK,NCOA3
		886	ULBP1-KLRK1-HCST COMPLEX	0.433739	1	1	2	0	KLRK1,ULBP1,HCST
		887	SPG3A-SPG4-SPG31 COMPLEX	0.443193	0.994545	1	3	0.0023317	ATL1,REEP1,SPAST
		888	GNB5-GPR179-RGS6 COMPLEX	0.44414	0.990476	1	3	0.00411211	GNB5,RGS6,GPR179
		889	DISC COMPLEX (FAS FADD CASP8)	0.448826	0.992079	1	3	0.00340988	FAS,FADD,CASP8
		890	STING1-TBK1-TRAF3 COMPLEX	0.460155	0.996161	1	3	0.00162678	TRAF3,STING1,TBK1
		891	CBX3-EHMT2-NR3C1 COMPLEX	0.461175	0.994129	1	2	0.00251349	NR3C1,CBX3,EHMT2
		892	CBX3-EHMT1-NR3C1 COMPLEX	0.463632	0.991984	1	2	0.00345158	NR3C1,CBX3,EHMT1
		893	PRKCZ-VAMP2-WDFY2 COMPLEX	0.470981	0.98646	1	3	0.00587636	VAMP2,PRKCZ,WDFY2
		894	DDX58-MAVS-STING1 COMPLEX	0.475166	0.99	1	2	0.00432094	DDX58,MAVS,STING1
		895	GNAS-L-GNB4-GNG5 COMPLEX	0.475758	0.990689	1	3	0.00401881	GNAS,GNG5,GNB4
		896	ANGPTL4-LRP6-SDC1 COMPLEX	0.487077	0.986434	1	3	0.0058879	LRP6,SDC1,ANGPTL4
		897	CD274-RAB11A-TRAPPC4 COMPLEX	0.497592	0.988281	0.999407	2	0.0050755	RAB11A,CD274,TRAPPC4
		898	CD36-TLR2-TLR6 COMPLEX	0.500594	0.968254	0.999389	3	0.0139659	TLR2,CD36,TLR6
		899	HYAL2-SMAD3-WWOX COMPLEX	0.502291	0.971154	0.999816	3	0.0126672	SMAD3,HYAL2,WWOX
		900	RIPK1-TLR3-TRIF COMPLEX	0.50527	0.977178	0.999745	3	0.0099817	TLR3,RIPK1,TICAM1
		901	FYN-PAG1-KHDRBS1-RASA1 COMPLEX	0.511894	0.959267	0.998143	4	0.0180153	FYN,RASA1,KHDRBS1,PAG1,
		902	KICSTOR COMPLEX	0.514605	0.980276	0.998101	4	0.00860728	SZT2,ITFG2,KICS2,KPTN,
		903	MSH2-MSH6-PMS1-MLH1 COMPLEX	0.52005	0.959267	0.996843	4	0.0180153	MLH1,MSH2,MSH6,PMS1,
		904	AUNIP-AURKA-NIN COMPLEX	0.521932	0.974052	0.99706	2	0.0113733	AURKA,NIN,AUNIP
		905	GPI-GNT ACTIVITY COMPLEX	0.527554	0.95619	0.995538	4	0.0194102	PIGA,PIGH,PIGC,PIGQ,
		906	H2AX COMPLEX I	0.529091	0.976834	0.995891	4	0.0101348	NPM1,PARP1,HSPA5,H2AX,CALR,DHX30,H2BC26
		907	CD20-LCK-FYN-P7580 COMPLEX	0.52989	0.966102	0.996559	3	0.0149322	LCK,FYN,MS4A1
		908	TNF-ALPHANF-KAPPA B SIGNALING COMPLEX (CHUK BTRC NFKB2 PPP6C REL CUL1 IKBKE SAPS2 SAPS1 ANKRD28 RELA SKP1)	0.534346	0.965009	0.995463	8	0.0154235	PPP6C,ANKRD28,CHUK,PPP6R2,SKP1,NFKB2,RELA,REL,CUL1,IKBKE,PPP6R1,BTRC,
		909	GNAS-L-GNB4-GNG13 COMPLEX	0.53729	0.968635	0.99508	3	0.0137952	GNAS,GNB4,GNG13
		910	AP4 ADAPTOR COMPLEX	0.539461	0.943907	0.995077	4	0.0250247	AP4M1,AP4E1,AP4S1,AP4B1,
		911	MAP2K5-PRKCI-SQSTM1 COMPLEX	0.54593	0.948515	0.992731	3	0.0229101	PRKCI,MAP2K5,SQSTM1
		912	ANKRD28-PPP6C-PPP6R1 COMPLEX	0.546699	0.966203	0.993394	2	0.0148868	PPP6C,ANKRD28,PPP6R1
		913	C1Q COMPLEX	0.547153	0.960707	0.994253	3	0.0173637	C1QA,C1QB,C1QC
		914	PITX2-MLL4-ASH2L-RBBP5-PTIP COMPLEX	0.555019	0.935039	0.991132	4	0.0291237	KMT2D,RBBP5,PAXIP1,PITX2,ASH2L
		915	ITGAE-ITGB7-CDH1 COMPLEX	0.557552	0.965714	0.990774	3	0.0151064	CDH1,ITGB7,ITGAE
		916	TOM COMPLEX (TOMM5 TOMM6 TOMM7 TOMM20 TOMM22 TOMM40 TOMM70) MITOCHONDRIAL	0.574842	0.935421	0.981582	4	0.0289466	TOMM70,TOMM40,TOMM20,TOMM5,TOMM6,TOMM22,TOMM7
		917	SCNN1A-SCNN1B-SCNN1G COMPLEX	0.577969	0.934911	0.9807	3	0.0291832	SCNN1A,SCNN1B,SCNN1G
		918	UBIQUITIN E3 LIGASE (SMURF2 SMAD3) - SNON COMPLEX TGF(BETA)-DEPENDENT	0.587305	0.935223	0.975681	3	0.0290385	SKIL,SMAD3,SMURF2
		919	DYNEIN-2 COMPLEX CYTOPLASMIC	0.589376	0.942804	0.975367	9	0.0255323	DYNLT3,DYNLL1,DYNLT1,NUDCD3,DYNC2H1,DYNC2LI1,DYNLRB2,DYNC2I1,DYNLT2B,DYNC2I2,DYNLL2,DYNLRB1,
		920	ARTN-GFRA3-RET COMPLES	0.592283	0.912249	0.974554	3	0.0398392	GFRA3,RET,ARTN
		921	TGM2-HD-CALM1 COMPLEX	0.597678	0.936	0.97195	3	0.0286778	CALM1,TGM2,HTT
		922	INO80 CHROMATIN REMODELING COMPLEX	0.598163	0.929389	0.972701	6	0.0317556	ACTL6A,TCF3,INO80D,NFRKB,INO80C,INO80E,MCRS1,INO80B,ACTR8,ACTR5,INO80,RUVBL2,RUVBL1
		923	FADDOSOME COMPLEX TRAIL-R INDUCED	0.601927	0.931452	0.971048	3	0.0307931	FADD,RIPK1,CASP8
		924	BAZ2A-DNMT1-DNMT3B-HDAC1-SMARCA5 COMPLEX	0.603263	0.905769	0.971201	3	0.0429345	SMARCA5,DNMT1,HDAC1,DNMT3B,BAZ2A
		925	DKK1-KREMEN1-LRP6 COMPLEX	0.608992	0.920849	0.968127	3	0.0357642	LRP6,DKK1,KREMEN1
		926	SMAD3-HEF1-APC10-CDH1 COMPLEX	0.61264	0.918605	0.966431	3	0.0368241	CDH1,SMAD3,NEDD9,ANAPC10,
		927	CYLD-DDX58-SDC4 COMPLEX	0.615542	0.930233	0.965343	2	0.0313618	DDX58,SDC4,CYLD
		928	IL6ST-PRKCD-STAT3 COMPLEX	0.616432	0.902344	0.965738	3	0.0445799	IL6ST,STAT3,PRKCD
		929	ISGF3 COMPLEX	0.622154	0.910891	0.962521	3	0.0404859	STAT1,STAT2,IRF9
		930	MUTS-ALPHA-PK-ZETA COMPLEX	0.622547	0.908911	0.963263	3	0.0414309	MSH2,MSH6,PRKCZ
		931	CORE-HISTONE (H2AH2BH3H4)-TDIF2-TDT COMPLEX	0.623766	0.904082	0.96337	3	0.0437443	DNTT,H4C1,H3C1,H2AC20,H2BC21,DNTTIP2,
		932	PIDDSOME COMPLEX	0.624428	0.892655	0.963888	3	0.0492675	CASP2,CRADD,PIDD1
		933	TNFR2 SIGNALING COMPLEX	0.624654	0.904669	0.964767	3	0.0434621	TNF,TNFRSF1B,XPNPEP3
		934	FIB-ASSOCIATED PROTEIN COMPLEX	0.624874	0.910134	0.965673	3	0.040847	PRMT5,FBL,C1QBP,TUBA1A,PRMT1,TUBB1,
		935	PRKCZ-SQSTM-TRAF6 COMPLEX	0.629122	0.912451	0.963369	3	0.0397427	PRKCZ,SQSTM1,TRAF6
		936	ESR1-RELA-BCL3-NCOA3 COMPLEX	0.630086	0.901701	0.96366	3	0.0448891	ESR1,BCL3,RELA,NCOA3,
		937	TGFBETARII-TGFBETARI-TGFBETA1 COMPLEX	0.631584	0.901544	0.96356	3	0.0449647	TGFB1,TGFBR1,TGFBR2
		938	UBIQUITIN E3 LIGASE (GLMN FBXW8 SKP1A RBX1)	0.636341	0.920223	0.960942	2	0.0360599	RBX1,SKP1,FBXW8,GLMN,
		939	INIP-INTS3-NABP2 COMPLEX	0.63976	0.924752	0.959176	2	0.0339275	INTS3,NABP2,INIP
		940	GNAS-L-GNB4-GNG12 COMPLEX	0.642411	0.893204	0.958016	3	0.0490008	GNAS,GNB4,GNG12
		941	LIN2-LIN7-SAP97 COMPLEX	0.643729	0.874031	0.957974	3	0.0584235	LIN7A,CASK,DLG1
		942	ATG13-RB1CC1-ULK2 COMPLEX	0.644815	0.873294	0.958127	3	0.0587896	ATG13,ULK2,RB1CC1
		943	GNAI1-GNB4-GNGT1 COMPLEX	0.644869	0.883459	0.959164	3	0.0537646	GNAI1,GNGT1,GNB4
		944	EYA1-PAX2-TLX1 COMPLEX	0.649444	0.870155	0.956401	3	0.0603535	TLX1,PAX2,EYA1
		945	CASP8-FADD-RIPK1-RIPK3 COMPLEX	0.64997	0.875717	0.957039	4	0.0575866	FADD,RIPK1,CASP8,RIPK3,
		946	IKB(BETA)-RELA-CREL COMPLEX	0.654432	0.902724	0.954349	2	0.044397	RELA,REL,NFKBIB
		947	MULTISYNTHETASE COMPLEX	0.655105	0.880952	0.954885	3	0.0549983	EEF1E1,EPRS1,DARS1,IARS1,QARS1,RARS1,MARS1,AIMP1,AIMP2,KARS1,LARS1
		948	VILIP-1-ACHR-ALPHA-4-ACHR-BETA-2 COMPLEX	0.657309	0.882122	0.954105	3	0.0544222	CHRNB2,CHRNA4,VSNL1
		949	MITOCHONDRIAL CALCIUM UNIPORTER COMPLEX	0.658428	0.866538	0.954256	5	0.0621624	MICU2,MCU,MICU1,SMDT1,MCUB
		950	GNAI1-GNB1-GNG13 COMPLEX	0.660656	0.873394	0.953441	3	0.0587398	GNB1,GNAI1,GNG13
		951	CRLF2-IL7R-TSLP COMPLEX	0.66182	0.911937	0.953518	2	0.0399874	IL7R,TSLP,CRLF2
		952	LAT-PLC-GAMMA-1-P85-GRB2-CBL-VAV-SLP-76 SIGNALING COMPLEX C305 ACTIVATED	0.662587	0.878453	0.953939	6	0.056232	LAT,VAV1,PLCG1,CBL,PIK3R1,GRB2,LCP2
		953	G PROTEIN COMPLEX (HDAC5 GNB1 GNG2)	0.663416	0.883065	0.954257	3	0.0539584	GNG2,GNB1,HDAC5
		954	GNAI1-GNB1-GNG11 COMPLEX	0.663587	0.885246	0.95519	3	0.052887	GNG11,GNB1,GNAI1
		955	KHDC3L-NLRP5-OOEP-TLE6 COMPLEX	0.666227	0.872458	0.953865	4	0.0592055	OOEP,NLRP5,KHDC3L,TLE6,
		956	GNAS-L-GNB4-GNG11 COMPLEX	0.669107	0.869318	0.952411	3	0.0607713	GNG11,GNAS,GNB4
		957	FHF COMPLEX	0.674367	0.852207	0.948896	5	0.0694038	HOOK3,FHIP1B,HOOK2,AKTIP,HOOK1
		958	ING5 COMPLEX (ING5 JADE2 KAT7 MEAF6)	0.674515	0.871154	0.949865	4	0.0598553	KAT7,ING5,MEAF6,JADE2,
		959	CD19-VAV1-PIK3R1 COMPLEX	0.679728	0.866171	0.946156	3	0.0623462	CD19,VAV1,PIK3R1
		960	GNAI1-GNB1-GNG5 COMPLEX	0.682199	0.84	0.944935	3	0.075669	GNB1,GNAI1,GNG5
		961	MPP7-DLG1-LIN7A COMPLEX	0.683047	0.862264	0.945282	3	0.0643093	LIN7A,DLG1,MPP7
		962	GLYCOPROTEIN IB-IX-V COMPLEX	0.683591	0.856581	0.945847	4	0.0671806	GP1BA,GP1BB,GP9,GP5,
		963	HS4 ENHANCER COMPLEX (FASTER MIGRATING COMPLEX)	0.686187	0.859073	0.944522	3	0.0659192	POU2F2,POU2F1,NFKB1,YY1,RELA
		964	BRCA1-BARD1-BACH1-DNA DAMAGE COMPLEX I	0.687846	0.837591	0.944024	3	0.076916	BACH1,BRCA1,MLH1,MSH6,TOPBP1,BARD1,
		965	GABA RECEPTOR GBR1-GBR2-MGLUR1 RECEPTOR COMPLEX	0.691851	0.851927	0.941379	3	0.0695466	GABBR2,GRM1,GABBR1
		966	ASAH1-NR5A1-SAPD COMPLEX	0.692694	0.862348	0.9417	3	0.064267	PSAP,NR5A1,ASAH1
		967	P-TEFB-7SKRNA-HEXIM1 COMPLEX	0.695743	0.890909	0.939933	2	0.0501179	CCNT1,HEXIM1,CDK9
		968	SET1A COMPLEX	0.698185	0.827112	0.938623	4	0.0823832	SETD1A,OGT,HCFC1,WDR5,RBBP5,WDR82,DPY30,CXXC1,ASH2L,HCFC2,
		969	DCP1A-NR3C1-PNRC2-UPF1-COMPLEX	0.699773	0.881226	0.938214	2	0.0548634	NR3C1,UPF1,DCP1A,PNRC2,
		970	GUCA1A-GUCY2D-RD3 COMPLEX	0.703698	0.892787	0.935418	2	0.0492033	GUCA1A,GUCY2D,RD3
		971	PLC-GAMMA-1-SLP-76-SOS1-LAT COMPLEX	0.705276	0.822957	0.934989	4	0.08457	LAT,PLCG1,SOS1,LCP2,
		972	CS-MAP3K7IP1-MAP3K7IP2 COMPLEX	0.705753	0.828629	0.935613	3	0.0815875	CS,TAB1,TAB2
		973	PP6 HOLOENZYME	0.707652	0.841584	0.934825	6	0.0748509	PPP6C,ANKRD28,PPP6R2,IGBP1,PPP6R3,ANKRD44,ANKRD52,PPP6R1,
		974	PDZK1-NHERF1-EZR COMPLEX	0.712219	0.831776	0.931335	3	0.0799416	SLC9A3R1,EZR,PDZK1
		975	DECAPPING COMPLEX	0.714708	0.832402	0.929878	3	0.0796146	DDX6,EDC4,DCP2,EDC3,DCP1A
		976	S1PR1-C-MET-ITGB4 COMPLEX HGF- OR S1P-INDUCED	0.71481	0.826772	0.930856	3	0.0825619	MET,ITGB4,S1PR1
		977	KCTD16-GNB1-GNG2 COMPLEX	0.715249	0.818737	0.931501	3	0.0868024	GNG2,GNB1,KCTD16
		978	GNAI1-GNB1-GNG7 COMPLEX	0.71805	0.815551	0.929747	3	0.0884954	GNG7,GNB1,GNAI1
		979	AP3 ADAPTOR COMPLEX	0.719906	0.817164	0.928916	7	0.0876375	AP3B1,AP3D1,AP3M2,AP3S2,AP3B2,AP3S1,AP3M1
		980	DJ-1-DJBP-AR COMPLEX	0.721209	0.833006	0.928646	3	0.0792998	AR,EFCAB6,PARK7
		981	PPP4C-PPP4R2-PPP4R3A COMPLEX	0.721557	0.865562	0.929357	2	0.0626518	PPP4C,PPP4R3A,PPP4R2
		982	NOS3-HSP90-AKT COMPLEX VEGF INDUCED	0.723489	0.814229	0.928451	3	0.0892	HSP90AA1,NOS3,AKT1
		983	MLL1-WDR5 COMPLEX	0.723959	0.806159	0.929027	11	0.0935252	TAF4,MGAM,E2F6,TAF1,HSPA4,TAF6,HCFC1,WDR5,KMT2A,RBBP5,TAF7,TAF9,INO80C,KANSL1,BAP18,PELP1,PRPF31,MCRS1,RNF2,PHF20,SENP3,KAT8,CHD8,TEX10,ASH2L,RUVBL1,LAS1L
		984	SMAR1-HDAC1-SIN3A-SIN3B REPRESSOR COMPLEX	0.724485	0.889336	0.929545	2	0.0508853	SIN3B,HDAC1,BANP,SIN3A,
		985	DDX58-MAVS-PPP6C-TRIM14-WHIP COMPLEX	0.728105	0.812	0.926881	3	0.0903905	PPP6C,DDX58,TRIM14,MAVS,WRNIP1
		986	DSS1 COMPLEX	0.728899	0.862745	0.927145	2	0.0640672	SAC3D1,BRCA2,SEM1,INTS11,INTS5,INTS8,INTS4,LENG8,INTS2,INTS9,INTS7,INTS10,INTS6
		987	IFI16-H2B-BRCA1 COMPLEX	0.729979	0.848907	0.927122	2	0.0710889	BRCA1,IFI16,H2BC26
		988	TIM23(SORT) COMPLEX (ROMO1 TIMM17B TIMM21 TIMM23 TIMM50) MITOCHONDRIAL	0.731883	0.859922	0.926161	2	0.0654903	TIMM23,TIMM17B,ROMO1,TIMM50,TIMM21
		989	FAKU2013P130CASU2013MT1 COMPLEX	0.733534	0.812749	0.925471	3	0.0899901	MMP14,BCAR1,PTK2
		990	PEAK1-PPP1CA-SHC1 COMPLEX	0.736411	0.861933	0.923399	2	0.0644761	SHC1,PPP1CA,PEAK1
		991	UBIQUITIN E3 LIGASE (SIAH1 SIP SKP1A TBL1X)	0.736646	0.829588	0.924216	3	0.0810852	TBL1X,SKP1,SIAH1,CACYBP,
		992	SOS1-ABI1-EPS8L2 COMPLEX	0.738424	0.814229	0.923399	3	0.0892	SOS1,ABI1,EPS8L2
		993	UBIQUITIN E3 LIGASE (CRY2 SKP1A CUL1 FBXL3)	0.740173	0.845857	0.92249	2	0.0726515	SKP1,CUL1,CRY2,FBXL3,
		994	KIF3AB-PAR-3-APKC-PAR-6 COMPLEX	0.740595	0.784884	0.923168	5	0.105139	KIF3B,PRKCI,PARD3,PARD6A,KIF3A
		995	SMAD1-OAZ-HSN3 COMPLEX	0.740777	0.83908	0.924039	2	0.0761446	PSMB4,OAZ1,SMAD1
		996	ICAT-AR-BETA-CATENIN COMPLEX	0.741895	0.798182	0.923919	3	0.0978438	AR,CTNNB1,CTNNBIP1
		997	MLL4 COMPLEX	0.742396	0.782341	0.924487	7	0.106548	KMT2D,KDM6A,WDR5,NCOA6,RBBP5,PAXIP1,PAGR1,DPY30,ASH2L
		998	H2AX COMPLEX II	0.744599	0.783109	0.923197	6	0.106122	NPM1,HSPA5,H2AX,YBX3,CALR,H2BC3,H4C1,H2BC26,PTCD3,H2BC14,
		999	UBIQUITIN E3 LIGASE (NFKBIA FBXW11 CUL1 SKP1A)	0.746764	0.850202	0.921913	2	0.0704266	NFKBIA,SKP1,CUL1,FBXW11,
		1000	HEPACAM-MLC1-NAK-ATPASE-KIR4.1-AQP4-TRPV4 COMPLEX	0.749512	0.788235	0.919848	6	0.103289	ATP1B1,AQP4,KCNJ10,HEPACAM,MLC1,TRPV4,
		1001	SRCAP COMPLEX	0.751299	0.856287	0.918998	2	0.0673297	ZNHIT1,YEATS4,ACTL6A,H2AZ1,VPS72,SRCAP,EAF2,ACTR6,RUVBL2,RUVBL1,
		1002	PCNA-MLH1-PMS1 COMPLEX	0.752008	0.857934	0.919223	2	0.0664957	PCNA,MLH1,PMS1
		1003	ITGA4-ITGB1-THBS2 COMPLEX	0.75422	0.779851	0.917865	3	0.107933	ITGB1,ITGA4,THBS2
		1004	GNB5-GPR179-RGS11 COMPLEX	0.754238	0.799615	0.918945	3	0.0970649	GNB5,RGS11,GPR179
		1005	7SK RNP COMPLEX	0.755269	0.772358	0.918882	3	0.112125	CCNT1,HEXIM1,CDK9,LARP7,
		1006	GNAS-L-GNB1-GNG13 COMPLEX	0.755633	0.78629	0.919575	3	0.104362	GNB1,GNAS,GNG13
		1007	AIM2 PANOPTOSOME COMPLEX	0.756914	0.748644	0.919218	9	0.125667	AIM2,MEFV,CASP1,FADD,RIPK1,CASP8,ZBP1,PYCARD,RIPK3
		1008	SLP-76-PLC-GAMMA-1-VAV COMPLEX ALPHA-TCR STIMULATED	0.76195	0.795031	0.914357	3	0.0995613	VAV1,PLCG1,LCP2
		1009	TRIM31-MAGEA1-NSE4 COMPLEX	0.764492	0.829457	0.912433	2	0.0811536	MAGEA1,TRIM31,NSMCE4A
		1010	GNAS-L-GNB2-GNG2 COMPLEX	0.767928	0.801572	0.909588	3	0.0960034	GNG2,GNB2,GNAS
		1011	ASF1-INTERACTING PROTEIN COMPLEX	0.767977	0.78373	0.910629	3	0.105778	HIRA,H3C1,CHAF1A,CHAF1B,ASF1B,ASF1A,
		1012	GNAS-L-GNB2-GNG10 COMPLEX	0.768822	0.802559	0.910737	3	0.0954687	GNG10,GNB2,GNAS
		1013	G PROTEIN COMPLEX (GNB1 GNG2 MCF2)	0.770491	0.785575	0.909804	3	0.104757	MCF2,GNG2,GNB1
		1014	GNAI1-GNB1-GNG3 COMPLEX	0.773551	0.762357	0.90746	3	0.117784	GNB1,GNAI1,GNG3
		1015	GLYCOPROTEIN IB-IX COMPLEX	0.778757	0.753876	0.90227	3	0.122642	GP1BA,GP1BB,GP9
		1016	GNAI1-GNB2-GNG11 COMPLEX	0.779195	0.787109	0.902852	3	0.10391	GNG11,GNB2,GNAI1
		1017	CFTR-GOPC-STX6 COMPLEX	0.779309	0.774648	0.903829	3	0.11084	STX6,CFTR,GOPC
		1018	G PROTEIN COMPLEX (GNB1 GNG2 PTHR1)	0.780448	0.77668	0.903547	3	0.109702	GNG2,GNB1,PTH1R
		1019	ECSIT COMPLEX (ECSIT GAPDH MT-CO2 NDUFAF1 TRAF6)	0.781044	0.807203	0.903892	2	0.0929632	MT-CO2,GAPDH,ECSIT,NDUFAF1,TRAF6
		1020	IGHM-VPREB1-IGLL1 COMPLEX	0.781692	0.823062	0.904286	2	0.0845149	IGHM,VPREB1,IGLL1
		1021	CELL CYCLE KINASE COMPLEX CDC2	0.782099	0.807921	0.904866	2	0.0925775	CCNB2,CDK1,PCNA,CCNB1,CCND1,CDKN1A,
		1022	HSP90-CIP1-FKBPL COMPLEX	0.782487	0.770428	0.905492	3	0.113212	HSP90AA1,CDKN1A,FKBPL
		1023	DCTN1-OSBPL1A-RAB7A-RILP COMPLEX	0.78349	0.734694	0.905354	4	0.133834	RAB7A,DCTN1,RILP,OSBPL1A,
		1024	ITGA9-ITGB1-ADAM9 COMPLEX	0.783981	0.75625	0.905869	3	0.121277	ITGB1,ADAM9,ITGA9
		1025	DNA REPAIR COMPLEX NEIL2-PNK-POL(BETA)-LIGIII(ALPHA)-XRCC1	0.784581	0.736264	0.906253	5	0.132908	PDXK,POLB,XRCC1,LIG3,NEIL2
		1026	SMAD2-SMAD4-FAST1-TGIF-HDAC1 COMPLEX TGF(BETA) INDUCED	0.784656	0.741177	0.907283	5	0.13002	FOXH1,SMAD4,HDAC1,TGIF1,SMAD2
		1027	GNAI1-GNB1-GNG8 COMPLEX	0.785005	0.760234	0.907952	3	0.118996	GNB1,GNAI1,GNG8
		1028	ESR1-PELP1-SRC COMPLEX	0.786124	0.810379	0.907692	2	0.0912581	ESR1,SRC,PELP1
		1029	UBIQUITIN E3 LIGASE (DDB1 DDB2 CUL4A CUL4B RBX1)	0.786763	0.763705	0.908054	3	0.117017	RBX1,CUL4A,CUL4B,DDB1,DDB2
		1030	C-FOS-C-JUN-SAF-1 COMPLEX	0.787436	0.776876	0.908346	3	0.109592	FOS,JUN,MAZ
		1031	CCDC93-COMMD1-COMMD6 COMPLEX	0.787708	0.782868	0.909118	3	0.106256	CCDC93,COMMD6,COMMD1
		1032	LYMPHOTOXIN BETA RECEPTOR COMPLEX	0.787809	0.79368	0.910112	3	0.1003	LTA,LTBR,LTB
		1033	GNAS-L-GNB1-GNG5 COMPLEX	0.787868	0.776892	0.911147	3	0.109583	GNB1,GNAS,GNG5
		1034	ITGA9-ITGB1-SPP1 COMPLEX	0.789907	0.767658	0.909652	3	0.114776	ITGB1,SPP1,ITGA9
		1035	ULBP2-KLRK1-HCST COMPLEX	0.790998	0.803883	0.909452	2	0.0947529	KLRK1,ULBP2,HCST
		1036	GNAS-L-GNB4-GNG1 COMPLEX	0.791298	0.73062	0.910201	3	0.136249	GNAS,GNGT1,GNB4
		1037	AXIN-PP2A A-PP2A C-GSK3-BETA-BETA-CATENIN COMPLEX	0.791489	0.727103	0.911113	4	0.138344	AXIN1,CTNNB1,GSK3B,PPP2R5A,
		1038	ITGA5-ITGB1-CAL4A3 COMPLEX	0.791972	0.755218	0.911607	3	0.12187	ITGB1,ITGA5,COL18A1
		1039	GM-CSF RECEPTOR COMPLEX	0.792131	0.791583	0.912549	2	0.101449	CSF2,CSF2RA,CSF2RB
		1040	HINT1-UBC3-RBX1 COMPLEX	0.793193	0.789981	0.912274	2	0.102329	CDC34,HINT1,RBX1
		1041	GNAI1-GNGT1-GNB1 COMPLEX	0.793649	0.754319	0.912829	3	0.122388	GNB1,GNAI1,GNGT1
		1042	YWHAQ-CALM1-CABIN1 COMPLEX	0.793763	0.732039	0.913819	3	0.135407	CALM1,YWHAQ,CABIN1
		1043	LAT-PLC-GAMMA-1-P85-GRB2-SOS SIGNALING COMPLEX C305 ACTIVATED	0.794255	0.716599	0.91437	4	0.144663	LAT,PLCG1,PIK3R1,GRB2,SOS1
		1044	TRNA SPLICING LIGASE COMPLEX	0.794433	0.775895	0.915268	3	0.110141	FAM98B,DDX1,C2orf49,RTRAF,RTCB
		1045	TRNA SPLICING LIGASE	0.795582	0.770115	0.914971	3	0.113388	FAM98B,ZBTB8OS,DDX1,C2orf49,RTRAF,RTCB,
		1046	GNAS-L-GNB1-GNG12 COMPLEX	0.796297	0.739669	0.915169	3	0.130904	GNB1,GNAS,GNG12
		1047	BBSOME LINKER COMPLEX	0.796548	0.763052	0.915995	3	0.117389	BBIP1,TTC8,BBS4
		1048	MBL-I COMPLEX	0.796595	0.754	0.91711	3	0.122571	MASP2,MBL2,MASP1
		1049	GNAI1-GNB2-GNG12 COMPLEX	0.797381	0.762948	0.917242	3	0.117448	GNB2,GNAI1,GNG12
		1050	MBL-II COMPLEX	0.798053	0.736538	0.917601	3	0.132746	MASP2,MBL2,MASP1
		1051	EZR-MSN-PAG1-RDX-SLC9A3R1 COMPLEX	0.79867	0.740385	0.91799	5	0.130484	SLC9A3R1,EZR,MSN,RDX,PAG1
		1052	IRAK1-MYD88-SYK-TLR4 COMPLEX	0.799091	0.742857	0.918614	4	0.129036	TLR4,SYK,IRAK1,MYD88,
		1053	ITGA9-ITGB1-VCAM1 COMPLEX	0.801479	0.737143	0.916532	3	0.132389	ITGB1,VCAM1,ITGA9
		1054	GNAS-L-GNB1-GNG11 COMPLEX	0.80251	0.72093	0.916315	3	0.142047	GNG11,GNB1,GNAS
		1055	G PROTEIN COMPLEX (BTK GNG1 GNG2)	0.807072	0.742366	0.911274	3	0.129323	GNG2,GNB1,BTK
		1056	IL-2RGAMMAIL-7R RECEPTOR-IL-7 COMPLEX	0.808758	0.746124	0.910025	3	0.127131	IL7,IL7R,IL2RG
		1057	GNAI1-GNB2-GNG13 COMPLEX	0.8089	0.73724	0.911014	3	0.132332	GNB2,GNAI1,GNG13
		1058	SMAD2-SMAD4-FAST1-TGIF COMPLEX TGF(BETA) INDUCED	0.809649	0.7249	0.911174	4	0.139662	FOXH1,SMAD4,TGIF1,SMAD2,
		1059	SNARE COMPLEX (STX16 VAMP3 VAMP4)	0.810592	0.76525	0.911056	3	0.11614	STX16,VAMP4,VAMP3
		1060	IFI1-IFI2-IFI3 COMPLEX	0.811586	0.749507	0.910904	3	0.125166	IFIT3,IFIT2,IFIT1
		1061	BETA(1)-AR RECEPTOSOME (ADRB1-SAP97-AKAP79-PRKAR2A)	0.81458	0.705882	0.90802	4	0.151206	ADRB1,PRKAR2A,AKAP5,DLG1,
		1062	MYD88-SYK-TLR4 COMPLEX	0.814653	0.75231	0.909082	3	0.123545	TLR4,SYK,MYD88
		1063	RICH1AMOT POLARITY COMPLEX FLAG-RICH1 PRECIPITATED	0.814824	0.683301	0.910021	7	0.165324	CAPZB,CAPZA1,AMOT,ARHGAP17,PALS1,PATJ,SH3KBP1,CD2AP,
		1064	STAT6-P100-RHA COMPLEX	0.817593	0.766	0.907309	2	0.115715	STAT6,DHX9,SND1
		1065	ITGAM-ITGB2-CD11 COMPLEX	0.81768	0.7251	0.908355	3	0.139542	ITGB2,CD63,ITGAM
		1066	GRB2-P36P38-PLCG1-SOS1-ZAP70 COMPLEX	0.817995	0.742857	0.909035	3	0.129036	PLCG1,ZAP70,GRB2,SOS1,
		1067	KSR1-RAF1-MEK COMPLEX	0.819322	0.73221	0.908322	3	0.135305	RAF1,MAP2K1,KSR1
		1068	LRP1-MMP9-TIMP1 COMPLEX	0.819336	0.70778	0.909483	3	0.15004	TIMP1,MMP9,LRP1
		1069	ITGA1-ITGB1-COL6A3 COMPLEX	0.819445	0.743028	0.910518	3	0.128936	ITGB1,COL6A3,ITGA1
		1070	IKAPPAB KINASE COMPLEX (IKBKB CHUK IKBKAP NFKBIA RELA MAP3K14)	0.820445	0.715139	0.9103	3	0.145549	IKBKB,CHUK,ELP1,NFKBIA,RELA,MAP3K14,
		1071	ITGA9-ITGB1-ADAM15 COMPLEX	0.82048	0.737864	0.911439	3	0.131965	ITGB1,ADAM15,ITGA9
		1072	14-3-3Q-SGK1-TAU COMPLEX	0.822207	0.717153	0.910175	3	0.144327	SGK1,MAPT,YWHAQ
		1073	COAT PROTEIN COMPLEX II (SAR1B PREB SEC23A SEC24B SEC23IP)	0.822656	0.717949	0.910687	4	0.143846	SEC24B,SEC23A,PREB,SAR1B,SEC23IP
		1074	ITGA9-ITGB1-VEGFA COMPLEX	0.822657	0.736243	0.911885	3	0.13292	ITGB1,VEGFA,ITGA9
		1075	GABA-A RECEPTOR (GABRA1 GABRB2 GABRD)	0.824221	0.721022	0.910941	3	0.141991	GABRD,GABRA1,GABRB2
		1076	CLC-CLF-CNTFR COMPLEX	0.824223	0.732177	0.91214	3	0.135324	CRLF1,CNTFR,CLCF1
		1077	KCNA1-KCNA2-KCNAB2 COMPLEX	0.827853	0.706587	0.908041	3	0.150773	KCNA2,KCNA1,KCNAB2
		1078	CSK-HSP90AA1-HSPA8 COMPLEX	0.828569	0.737271	0.908225	2	0.132314	HSP90AA1,HSPA8,CSK
		1079	CDK8 SUBCOMPLEX (CCNC CDK8 MED12 MED13)	0.828611	0.703065	0.909363	3	0.152943	CCNC,CDK8,MED12,MED13,
		1080	GNAI1-GNB2-GNG5 COMPLEX	0.831179	0.725379	0.906766	3	0.139375	GNB2,GNAI1,GNG5
		1081	LIN2-LIN7-SAP97-MINT1 COMPLEX	0.831919	0.697446	0.906898	4	0.156427	LIN7A,CASK,APBA1,DLG1,
		1082	IGF1-IGF1R-ITGAV-ITGB3 COMPLEX	0.832061	0.694698	0.907876	4	0.158141	IGF1,ITGB3,ITGAV,IGF1R,
		1083	FLRT3-LPHN3-UNC5D COMPLEX	0.832155	0.714836	0.908932	3	0.145733	UNC5D,ADGRL3,FLRT3
		1084	AR-DTX3L-PARP9 COMPLEX	0.835295	0.741155	0.905546	3	0.130033	AR,PARP9,DTX3L
		1085	ADCYAP1-GNAS-GNB1-GNGT1-VIPR1 COMPLEX	0.835576	0.666008	0.906359	5	0.176455	ADCYAP1,VIPR1,GNB1,GNAS,GNGT1
		1086	LYN-PAG1-STAT3 COMPLEX	0.836539	0.713461	0.906136	3	0.146569	LYN,STAT3,PAG1
		1087	CDK8 SUBCOMPLEX (CCNC CDK8 MED13)	0.837671	0.72	0.905763	3	0.142607	CCNC,CDK8,MED13
		1088	IL-20RALPHABETA RECEPTOR-IL-19 COMPLEX	0.838534	0.693277	0.905716	3	0.15903	IL20RB,IL19,IL20RA
		1089	TANK-TBK1-TRAF2 COMPLEX	0.840727	0.714019	0.903727	3	0.14623	TRAF2,TANK,TBK1
		1090	HIVEP3-RUNX2-WWP1 COMPLEX	0.843284	0.735238	0.901061	3	0.133513	RUNX2,HIVEP3,WWP1
		1091	LCK-SLP76-PLC-GAMMA-1-LAT COMPLEX PERVANADATE-ACTIVATED	0.843296	0.684932	0.902257	4	0.164289	LAT,LCK,PLCG1,LCP2,
		1092	IRF2BP2-IRF2BP1-IRF2BPL COMPLEX	0.843448	0.696395	0.903241	3	0.157082	IRF2BP2,IRF2BP1,IRF2BPL
		1093	CSDE1-IGF2BP1-PABPC1 COMPLEX	0.843739	0.730539	0.904055	2	0.136297	CSDE1,PABPC1,IGF2BP1
		1094	SIVA1-XIAP-TAK1 COMPLEX	0.844053	0.693285	0.904789	3	0.159026	SIVA1,MAP3K7,XIAP
		1095	CDC37-HSP90AA1-MAPK1-MAPK3-MAPK11 COMPLEX	0.844498	0.682883	0.905354	4	0.16559	HSP90AA1,MAPK3,MAPK1,MAPK11,CDC37
		1096	UBIQUITIN E3 LIGASE (AHR ARNT DDB1 TBL3 CUL4B RBX1)	0.844741	0.697318	0.90622	3	0.156507	ARNT,AHR,RBX1,TBL3,CUL4B,DDB1,
		1097	CRKL-WAS-WIPF1 COMPLEX	0.845137	0.745318	0.906826	2	0.1276	WIPF1,WAS,CRKL
		1098	BAX-BCL2L11-PACS2-TNFRSF10B-TNFSF10 COMPLEX	0.846182	0.659656	0.906492	5	0.180617	TNFRSF10B,BCL2L11,TNFSF10,BAX,PACS2
		1099	GNAI1-GNB2-GNGT1 COMPLEX	0.846634	0.694444	0.906988	3	0.1583	GNB2,GNAI1,GNGT1
		1100	ITGA9-ITGB1-TNC COMPLEX	0.847445	0.685083	0.906945	3	0.164194	ITGB1,TNC,ITGA9
		1101	IL6RIL6ST RECEPTOR-IL6 COMPLEX	0.851646	0.706114	0.9018	3	0.151063	IL6,IL6R,IL6ST
		1102	GNAS-L-GNB2-GNG12 COMPLEX	0.852246	0.724528	0.90208	3	0.139885	GNB2,GNAS,GNG12
		1103	TRNA SPLICING ENDONUCLEASE	0.852887	0.714286	0.90232	2	0.146067	TSEN54,TSEN2,TSEN15,CLP1,TSEN34
		1104	MRC2-PLAU-PLAUR COMPLEX	0.853133	0.673745	0.903173	3	0.17144	PLAU,PLAUR,MRC2
		1105	DLG4-DLGAP1-SHANK3 COMPLEX	0.858919	0.715706	0.895413	2	0.145205	DLGAP1,DLG4,SHANK3
		1106	CSK-FYN-PAG1 COMPLEX	0.859757	0.705426	0.895359	3	0.151487	FYN,CSK,PAG1
		1107	G PROTEIN COMPLEX (CACNA1A GNB1 GNG2)	0.85976	0.691057	0.896588	3	0.160423	CACNA1A,GNG2,GNB1
		1108	GNAI1-GNB2-GNG7 COMPLEX	0.860302	0.706994	0.897055	3	0.150523	GNG7,GNB2,GNAI1
		1109	MSN-PAG1-SLC9A3R1 COMPLEX	0.861486	0.677966	0.896365	3	0.168728	SLC9A3R1,MSN,PAG1
		1110	CPU2013LFU2013MPO COMPLEX	0.865865	0.662698	0.890614	3	0.178619	CP,LTF,MPO
		1111	EXON JUNCTION COMPLEX (EIF4A3 MLN51 UPF3B MAGOH Y14 PYM)	0.866124	0.688588	0.891409	3	0.161977	CASC3,EIF4A3,MAGOH,PYM1,UPF3B,RBM8A,
		1112	SOS1-ABI1-EPS8 COMPLEX	0.869886	0.685658	0.8866	3	0.163829	SOS1,EPS8,ABI1
		1113	ERBB3-ITGA6-ITGB4-NRG1 COMPLEX	0.86989	0.654479	0.887826	4	0.184038	ITGB4,ERBB3,ITGA6,NRG1,
		1114	ITCH-MAVS-PCBP2 COMPLEX	0.870504	0.711027	0.888058	2	0.148053	PCBP2,MAVS,ITCH
		1115	APCC-ANAPC16 COMPLEX	0.870703	0.711198	0.888969	2	0.147948	CDC27,CDC16,ANAPC16,ANAPC1,CDC23,ANAPC7,ANAPC5,ANAPC4,ANAPC2
		1116	AGO2-DICER1-HSP90AB1-TARBP2 COMPLEX	0.871016	0.652259	0.889692	4	0.185513	HSP90AB1,TARBP2,AGO2,DICER1,
		1117	CASPASE-10-SUMO-FADDDRP1 COMPLEX	0.871609	0.683897	0.889993	2	0.164946	DNM1L,FADD,CASP10
		1118	GNAS-L-GNB1-GNG7 COMPLEX	0.873241	0.661202	0.888635	3	0.1796	GNG7,GNB1,GNAS
		1119	LATS1-HTRA2-BIRC4 COMPLEX	0.87337	0.689453	0.889685	3	0.161432	HTRA2,LATS1,XIAP
		1120	GNAS-L-GNB2-GNG11 COMPLEX	0.876468	0.683594	0.885984	3	0.165138	GNG11,GNB2,GNAS
		1121	TFIID COMPLEX	0.876847	0.657744	0.886646	4	0.181877	TAF4,TBP,TAF1,TAF6,TAF10,TAF5,TAF13,TAF11,TAF7,TAF12,TAF9,TAF15,
		1122	JUN-TCF4-CTNNB1 COMPLEX	0.877575	0.638507	0.886599	3	0.194766	JUN,TCF4,CTNNB1
		1123	PLC-GAMMA-2-LYN-FCR-GAMMA COMPLEX	0.877884	0.697266	0.88733	2	0.156539	LYN,FCGR1A,PLCG2
		1124	DNMT3B COMPLEX	0.879561	0.670455	0.88588	2	0.173566	SMARCA5,KIF4A,SMC2,HDAC1,SIN3A,SMC4,DNMT3B
		1125	DDX11-CTF18-RFC COMPLEX	0.880947	0.646947	0.884908	3	0.189064	WDHD1,PCNA,ESCO1,CHTF18,DDX11,DSCC1,
		1126	SERINE-PALMITOYLTRANSFERASE (SPTLC1 SPTLC3 SSSPTB) COMPLEX	0.882293	0.677481	0.884039	2	0.169039	SPTLC1,SPTSSB,SPTLC3
		1127	HRAS-PPP1CC-SHOC2 COMPLEX	0.884657	0.669091	0.881224	2	0.17445	HRAS,PPP1CC,SHOC2
		1128	RNA POLYMERASE II COMPLEX CHROMATIN STRUCTURE MODIFYING	0.884867	0.609434	0.882127	6	0.215002	ERCC3,CCNC,POLR2A,GTF2F1,CDK8,SMARCA2,SMARCA4,GTF2B,SMARCB1,MED21,GTF2H3,CREBBP,KAT2B
		1129	TNF-ALPHANF-KAPPA B SIGNALING COMPLEX (SEC16A CHUK IKBKB NFKB2 REL IKBKG MAP3K14 RELA FBXW7 USP2)	0.885091	0.643678	0.882986	7	0.191264	IKBKB,SEC16A,CHUK,USP2,NFKB2,RELA,REL,FBXW7,MAP3K14,IKBKG,
		1130	L-B-P100 SUBCOMPLEX	0.886359	0.669884	0.882194	2	0.173935	FAAP100,FANCB,FANCL
		1131	GTF2I-PARP1-SFPQ COMPLEX	0.886639	0.675573	0.882968	2	0.170264	PARP1,SFPQ,GTF2I
		1132	LMO4-GP130 COMPLEX	0.887515	0.645291	0.882703	4	0.190177	SOCS3,JAK1,IL6ST,LMO4,PTPN11
		1133	IL-20RALPHABETA RECEPTOR-IL-20 COMPLEX	0.887777	0.639313	0.883524	3	0.194219	IL20RB,IL20,IL20RA
		1134	RFX5-RFXANK-RFXAP COMPLEX	0.888716	0.65444	0.883149	3	0.184064	RFXAP,RFXANK,RFX5
		1135	AP5 ADAPTOR COMPLEX	0.889564	0.620493	0.883044	4	0.207193	AP5Z1,AP5B1,AP5M1,AP5S1,
		1136	CAV1-VDAC1-ESR1 COMPLEX	0.892945	0.680312	0.878652	2	0.167228	ESR1,VDAC1,CAV1
		1137	ING4 COMPLEX (ING4 JADE2 KAT7 MEAF6)	0.892982	0.632812	0.879859	4	0.198656	KAT7,MEAF6,JADE2,ING4,
		1138	REL-MAP3K8-RELA-TNIP2-PAPOLA COMPLEX	0.893422	0.619883	0.880415	4	0.20762	MAP3K8,PAPOLA,RELA,REL,TNIP2
		1139	DNA REPAIR COMPLEX NEIL1-PNK-POL(BETA)-LIGIII(ALPHA)-XRCC1	0.894149	0.606178	0.880534	5	0.217328	PDXK,POLB,XRCC1,LIG3,NEIL1
		1140	DISTAL APPENDAGE	0.895004	0.599222	0.880371	10	0.22234	CEP290,CCP110,C2CD3,ODF2,CEP162,CEP97,FBF1,SCLT1,CEP89,CEP164,CBY1,CEP83,
		1141	MASH1 PROMOTER-COACTIVATOR COMPLEX	0.895758	0.566108	0.880312	7	0.247024	PARP1,SRC,POLR2A,H4C1,H3C1,HES1,NONO,CREBBP,KAT2B
		1142	AKAP9-CAMSAP2-PDE4DIPCOMPLEX	0.896569	0.632381	0.880126	2	0.198953	CAMSAP2,PDE4DIP,AKAP9
		1143	KCNQ1 MACROMOLECULAR COMPLEX	0.896647	0.601449	0.88126	4	0.220729	PRKAR2A,PRKACA,KCNQ1,PPP1CA,AKAP9
		1144	IL1R1-IL1RAP-IRAK1-MYD88 COMPLEX	0.896832	0.628231	0.882237	4	0.201812	IL1R1,IRAK1,MYD88,IL1RAP,
		1145	GNAS-L-GNB2-GNG13 COMPLEX	0.896983	0.62069	0.88328	3	0.207056	GNB2,GNAS,GNG13
		1146	FAS-FADD-CASP10 COMPLEX	0.897538	0.620755	0.883595	3	0.20701	FAS,FADD,CASP10
		1147	PKA (RII-ALPHA AND RII-BETA)-AKAP5-ADRB1 COMPLEX	0.898542	0.629703	0.883145	4	0.200795	ADRB1,PRKAR2A,AKAP5,PRKAR2B,
		1148	PAR-3-PAR-6B-PRKCI COMPLEX	0.900297	0.640657	0.881534	3	0.193307	PRKCI,PARD3,PARD6B
		1149	ITGA9-ITGB1-FIGF COMPLEX	0.901662	0.621154	0.880438	3	0.206731	VEGFD,ITGB1,ITGA9
		1150	ELK1-SAP1A-EWS-FLI-FLI COMPLEX	0.906765	0.654167	0.872809	3	0.184245	ELK1,ELK4,FLI1,EWS-Fli1,
		1151	VPS34 COMPLEX I	0.907548	0.654297	0.872761	3	0.184159	BECN1,ATG14,PIK3C3,NRBF2,PIK3R4
		1152	ITGA4-ITGB1-CD81 COMPLEX	0.908562	0.636364	0.872196	3	0.196226	ITGB1,ITGA4,CD81
		1153	GNAI1-GNB2-GNG3 COMPLEX	0.908838	0.646067	0.873016	3	0.189655	GNB2,GNAI1,GNG3
		1154	LSD1 COMPLEX	0.909708	0.581481	0.872694	12	0.235389	KDM1A,ZNF217,HSPA1A,HSPA1B,CTBP1,HDAC1,RREB1,PHF21A,PHF21B,HMG20A,HMG20B,RCOR3,ZMYM2,RCOR1,
		1155	ILF3-NR5A2-PPARA-PRMT1 COMPLEX	0.913548	0.608081	0.86726	2	0.215967	NR5A2,PPARA,ILF3,PRMT1,
		1156	TNF-ALPHANF-KAPPA B SIGNALING COMPLEX 10	0.913817	0.567164	0.868022	8	0.246215	CHUK,HSP90AA1,HSP90AB1,TXLNA,NFKBIB,CDC37,ATG16L1,CCAR1,TBK1,IKBKG,
		1157	ERCC1-RPA1-XPA COMPLEX	0.913861	0.652751	0.869223	2	0.185186	ERCC1,XPA,RPA1
		1158	DDX58-MAVS-TRIM31 COMPLEX	0.913916	0.633528	0.87039	2	0.198165	DDX58,MAVS,TRIM31
		1159	DDX3X-IKBKE-MAVS-TRAF3 COMPLEX	0.914091	0.600726	0.871357	3	0.221251	DDX3X,TRAF3,IKBKE,MAVS,
		1160	VEGFR2-S1PR3-ERK12-PKC-ALPHA COMPLEX	0.914252	0.599229	0.872356	5	0.222334	PRKCA,MAPK3,MAPK1,KDR,S1PR3
		1161	PRKCZ-PDPK1-PRG2 COMPLEX	0.914834	0.626482	0.872622	2	0.203022	PDPK1,PRG2,PRKCZ
		1162	IKBKE-MAVS-TRAF3 COMPLEX	0.91522	0.598039	0.873203	3	0.223198	TRAF3,IKBKE,MAVS
		1163	NOP56P-ASSOCIATED PRE-RRNA COMPLEX	0.915783	0.531568	0.873494	14	0.274359	NOP56,RSL1D1,SLC25A5,RPLP1,RPLP2,RPLP0,NPM1,RPS17,HNRNPA1,TOP1,EEF2,RPS2,H1-3,RPL35A,RPL7,RPL17,NCL,FBL,RPS12,U2AF2,RPL13,RPL10,RPL12,RPL9,RPL22,RPL4,SRP14,RPL3,RPL13A,RPL35,RPL27A,RPL5,RPL21,RPL28,RPS9,RPL29,TUFM,RPL14,HNRNPM,NAP1L1,SNU13,RPS3A,RPL26,RPL15,RPL27,RPL37A,RPS7,RPS8,RPS15A,RPS16,RPS14,RPS23,RPS18,RPS29,RPS13,RPS11,RPL7A,ACTA2,RPL23A,RPS6,RPL23,RPS15,RPS24,RPL30,RPL39,RPL31,RPL10A,RP…
		1164	KIAA1468-OSBP-RAB11A COMPLEX	0.916276	0.632184	0.873875	2	0.199088	OSBP,RAB11A,RELCH
		1165	RAD52-ERCC4-ERCC1 COMPLEX	0.917243	0.625709	0.873437	2	0.203558	ERCC1,RAD52,ERCC4
		1166	E2F4-P107-CYCLINE COMPLEX	0.917466	0.616943	0.874369	3	0.209685	CCNE1,RBL1,E2F4
		1167	VEGFR2-S1PR1-ERK12-PKC-ALPHA COMPLEX	0.919084	0.59252	0.872815	5	0.227224	PRKCA,S1PR1,MAPK3,MAPK1,KDR
		1168	XPA-ERCC1-ERCC4 COMPLEX	0.920561	0.627451	0.871419	2	0.202351	ERCC1,XPA,ERCC4
		1169	LPP-PPP2CA-PPP2R3A COMPLEX	0.922149	0.648077	0.869786	2	0.188306	PPP2CA,PPP2R3A,LPP
		1170	ITGA9-ITGB1-VEGFC COMPLEX	0.922159	0.594542	0.871072	3	0.225744	ITGB1,VEGFC,ITGA9
		1171	UBIQUITIN E3 LIGASE (DDIT4 DDB1 BTRC CUL4A)	0.926726	0.578431	0.863961	3	0.237673	CUL4A,DDB1,DDIT4,BTRC,
		1172	APOPTOSOME 700 KDA	0.929197	0.633136	0.86062	2	0.198434	APAF1,CASP9,CYCS
		1173	LLGL2-PAR-6B-PRKCI COMPLEX	0.930659	0.601227	0.859228	3	0.220889	PRKCI,LLGL2,PARD6B
		1174	CSA-POLIIA COMPLEX	0.931667	0.60039	0.85853	3	0.221494	POLR2A,COPS2,RBX1,GPS1,ERCC8,CUL4A,DDB1,COPS6,COPS5,COPS8,COPS4,COPS7A,COPS3
		1175	MCM8-MCM9-MRE11A-NBN-RAD50 COMPLEX	0.93319	0.575419	0.857085	4	0.23994	NBN,MRE11,RAD50,MCM9,MCM8
		1176	SARCOGLYCAN-SARCOSPAN COMPLEX SG-SPN	0.934028	0.544231	0.856892	5	0.264137	SGCG,SSPN,SGCB,SGCA,SGCD
		1177	AP2-PICALM ADAPTOR COMPLEX	0.935028	0.586139	0.856391	3	0.231926	AP2A1,AP2B1,PICALM,AP2M1,
		1178	IL-2RBETAGAMMA RECEPTOR-IL-15 COMPLEX	0.935369	0.606654	0.857057	3	0.216988	IL2RB,IL2RG,IL15
		1179	SMAD2-SMAD4-WWTR1 COMPLEX	0.935963	0.582996	0.857201	3	0.23426	SMAD4,SMAD2,WWTR1
		1180	EGLN2-NRF1-PGC1ALPHA COMPLEX	0.937567	0.6	0.855392	3	0.221776	NFE2L1,EGLN2,PPARGC1A
		1181	APBB1-TSHZ3-HDAC1 COMPLEX	0.939501	0.590385	0.853059	3	0.228791	APBB1,HDAC1,TSHZ3
		1182	TNF-ALPHANF-KAPPA B SIGNALING COMPLEX (CHUK KPNA3 NFKB2 NFKBIB REL IKBKG NFKB1 NFKBIE RELB NFKBIA RELA TNIP2)	0.940571	0.544401	0.852344	11	0.264001	NFKBIE,KPNA3,CHUK,NFKB1,NFKBIA,NFKB2,RELB,RELA,REL,NFKBIB,TNIP2,IKBKG,
		1183	ITGA2B-ITGB3-CD9 COMPLEX	0.941792	0.588008	0.851297	3	0.230543	ITGB3,ITGA2B,CD9
		1184	SMAD3-SMAD4-WWTR1 COMPLEX	0.943137	0.582178	0.85006	3	0.234869	SMAD3,SMAD4,WWTR1
		1185	ITGA9-ITGB1-ADAM8 COMPLEX	0.944431	0.600406	0.848896	3	0.221483	ITGB1,ADAM8,ITGA9
		1186	IL1R1-IL1RAP-IRAK1-MYD88-TOLLIP COMPLEX	0.945115	0.522814	0.848917	5	0.28157	IL1R1,IRAK1,MYD88,TOLLIP,IL1RAP
		1187	RAB27A-SLP3-KLC1 TRANSPORT COMPLEX	0.945247	0.586745	0.849999	3	0.231477	RAB27A,KLC1,SYTL3
		1188	IFN-LAMBDA RECEPTOR-IFN-LAMBDA1 COMPLEX	0.945779	0.592885	0.850349	3	0.226956	IL10RB,IFNL1,IFNLR1
		1189	UBIQUILIN-PROTEASOME COMPLEX	0.945831	0.582822	0.851574	3	0.234389	PSMA1,PSMA2,PSMA6,UBE3A,UBQLN2,UBQLN1,
		1190	ARRB2-GNB1-GNG2-PTH1R COMPLEX	0.945882	0.554913	0.852821	4	0.255697	ARRB2,GNG2,GNB1,PTH1R,
		1191	GNAS-L-GNB2-GNG5 COMPLEX	0.947352	0.588008	0.851269	3	0.230543	GNB2,GNAS,GNG5
		1192	GNAI1-GNB2-GNG8 COMPLEX	0.94746	0.573146	0.852393	3	0.241659	GNB2,GNAI1,GNG8
		1193	GNAS-L-GNB1-GNG8 COMPLEX	0.948355	0.572534	0.852002	3	0.242123	GNB1,GNAS,GNG8
		1194	CRY1-CORE CLOCK COMPLEX	0.948657	0.599628	0.852767	2	0.222046	ARNTL,CLOCK,CRY1
		1195	CTCF-NUCLEOPHOSMIN-PARP-HIS-KPNA-LMNA-TOP COMPLEX	0.948799	0.578846	0.853835	4	0.237362	KPNA3,LMNA,NPM1,PARP1,H2AZ1,TOP2A,CTCF,KPNA1,H2AC18
		1196	B-WICH COMPLEX	0.950308	0.561538	0.852259	5	0.250543	MYO1C,SMARCA5,SF3B1,DEK,ERCC6,MYBBP1A,SPEF2,DDX21,BAZ1B
		1197	DVL2-INVS-NPHP4-RPGRIP1L COMPLEX	0.950761	0.539806	0.852707	4	0.267682	DVL2,NPHP4,RPGRIP1L,INVS,
		1198	PRC1.5A COMPLEX	0.951013	0.531191	0.853603	7	0.274668	CSNK2A2,CSNK2B,CSNK2A1,RING1,PCGF5,RYBP,AUTS2,RNF2,FBRS,FBRSL1,
		1199	PERICENTRIN COMPLEX	0.951381	0.561776	0.854245	4	0.250359	PCNT,IFT88,PKD2,IFT20,IFT57
		1200	CSA COMPLEX	0.952588	0.56699	0.853224	3	0.246348	COPS2,RBX1,GPS1,ERCC8,CUL4A,DDB1,COPS6,COPS5,COPS8,COPS4,COPS7A,COPS3,
		1201	GNAS-L-GNB2-GNG1 COMPLEX	0.953426	0.563265	0.852822	3	0.24921	GNB2,GNAS,GNGT1
		1202	BMI1-HPH1-HPH2 COMPLEX	0.954405	0.572477	0.852304	3	0.242166	BMI1,PHC1,PHC2
		1203	SERCA2A-ALPHAKAP-CAM-CAMKII COMPLEX	0.955327	0.571698	0.851831	3	0.242757	CALM1,ATP2A2,KPNA1,CAMK2A,
		1204	SMRT COMPLEX	0.956765	0.562977	0.850222	4	0.249432	HDAC3,TBL1X,GPS2,TBL1XR1,NCOR2
		1205	CHUK-ESR1-NCOA3 COMPLEX	0.958136	0.55098	0.848899	3	0.258785	CHUK,ESR1,NCOA3
		1206	NPHP1-NPHP4-BCAR1 COMPLEX	0.958917	0.584586	0.848721	3	0.233077	NPHP1,NPHP4,BCAR1
		1207	ITGA5-ITGB1-FN1-TGM2 COMPLEX	0.959003	0.542146	0.849892	4	0.265804	FN1,ITGB1,ITGA5,TGM2,
		1208	ITGA2-ITGB1-COL6A3 COMPLEX	0.95938	0.571429	0.850459	3	0.242962	ITGB1,COL6A3,ITGA2
		1209	RAB11A-RAB11FIP2-SLAMF1 COMPLEX	0.959385	0.549296	0.85181	3	0.260115	RAB11A,SLAMF1,RAB11FIP2
		1210	IFI16 INFLAMMASOME	0.960389	0.560928	0.851191	3	0.251015	CASP1,IFI16,PYCARD
		1211	LRP6-PTH-PTH1R COMPLEX	0.960878	0.571705	0.851627	3	0.242752	LRP6,PTH,PTH1R
		1212	RNA POLYMERASE II COMPLEX (CBP RPBI PCAF BAF47) CHROMATIN STRUCTURE MODIFYING	0.961348	0.579882	0.852024	2	0.236586	POLR2A,SMARCB1,CREBBP,KAT2B,
		1213	NRAS-PPP1CC-SHOC2 COMPLEX	0.963035	0.555343	0.850039	2	0.25536	NRAS,PPP1CC,SHOC2
		1214	MAP2K1-BRAF-RAF1-YWHAE-KSR1 COMPLEX	0.964537	0.542636	0.84828	4	0.265412	RAF1,BRAF,YWHAE,MAP2K1,KSR1
		1215	FGF19-FGFR4-KLB COMPLEX HEPARIN INDUCED	0.964631	0.552783	0.849485	3	0.257367	FGF19,FGFR4,KLB
		1216	DA COMPLEX	0.965947	0.536634	0.848131	4	0.270241	TAF4,TBP,TAF1,TAF6,GTF2A1,GTF2A2,TAF10,TAF5,TAF13,TAF11,TAF7,TAF12,TAF9,TAF3,TAF2
		1217	GABA-A RECEPTOR (GABRA1 GABRB2 GABRG2)	0.966242	0.538745	0.848891	3	0.268536	GABRA1,GABRG2,GABRB2
		1218	ITGA4-ITGB1-VCAM1 COMPLEX	0.966425	0.533821	0.849897	3	0.272523	ITGB1,ITGA4,VCAM1
		1219	SWISNF-RELATED CHROMATIN-REMODELING COMPLEX	0.967811	0.542308	0.848459	3	0.265674	SMARCA2,MECP2,HDAC1,SMARCE1,SIN3A
		1220	DAB COMPLEX	0.969713	0.514056	0.845951	4	0.288905	TAF4,TBP,TAF1,TAF6,GTF2A1,GTF2A2,GTF2B,TAF10,TAF5,TAF13,TAF11,TAF7,TAF12,TAF9,TAF3,TAF2,
		1221	CCR4-NOT-TOB1 COMPLEX	0.970626	0.524366	0.845434	5	0.280282	CNOT1,CNOT3,TOB1,CNOT9,CNOT6L,CNOT10,CNOT2,CNOT7,
		1222	IL-5RALPHAIL-3RBETA RECEPTOR-IL-5 COMPLEX HIGH AFFINITY	0.970948	0.555992	0.846209	3	0.254853	IL5,CSF2RB,IL5RA
		1223	PDZK1-PLCB3-SSTR5 COMPLEX	0.972777	0.560229	0.843861	3	0.251557	SSTR5,PLCB3,PDZK1
		1224	AP1B1-AP1G2-AP1M1-AP1S1 COMPLEX	0.973604	0.537849	0.843528	4	0.269259	AP1G2,AP1S1,AP1B1,AP1M1,
		1225	DYNEIN COMPLEX	0.975953	0.53252	0.840095	2	0.273582	DYNC1I1,DYNLL1,DYNC1H1,DYNC1LI1,
		1226	E2F1-P107-CYCLINA COMPLEX	0.976243	0.532673	0.840853	2	0.273458	CCNA2,RBL1,E2F1
		1227	SMAD3-CSKI-SIN3A-HDAC1 COMPLEX	0.976251	0.55268	0.842222	3	0.257448	SKI,SMAD3,HDAC1,SIN3A,
		1228	NUMAC COMPLEX (NUCLEOSOMAL METHYLATION ACTIVATOR COMPLEX)	0.97697	0.512868	0.842174	7	0.28991	ARID1A,SMARCA4,ACTB,SMARCB1,CARM1,SMARCC2,SMARCC1,SMARCE1,SMARCD1,SCYL1,
		1229	VEGFR2-S1PR5-ERK12-PKC-ALPHA COMPLEX	0.977239	0.526703	0.843013	5	0.278351	PRKCA,MAPK3,MAPK1,KDR,S1PR5
		1230	GNB5-GPR179-RGS9 COMPLEX	0.977515	0.547667	0.84389	3	0.261404	GNB5,RGS9,GPR179
		1231	CHUK-HSP90-IKBKB-TOMM70 COMPLEX	0.977655	0.504836	0.845009	4	0.296764	IKBKB,CHUK,TOMM70,HSP90AA1,
		1232	FGF21-FGFR4-KLB COMPLEX	0.977794	0.52907	0.846125	3	0.276405	FGFR4,KLB,FGF21
		1233	BASC (AB 81) COMPLEX (BRCA1-ASSOCIATED GENOME SURVEILLANCE COMPLEX)	0.977892	0.544715	0.847316	2	0.263751	RFC4,RFC2,RFC1,BRCA1,MLH1,ATM,
		1234	BBS-CHAPERONIN COMPLEX	0.978079	0.531365	0.848364	4	0.274525	TCP1,CCT5,CCT3,CCT8,CCT4,CCT2,BBS12,BBS7,BBS10,MKKS,
		1235	CHUK-IQGAP2-AKAP8L-RELA-TNIP2 COMPLEX	0.978876	0.515151	0.848178	4	0.287981	CHUK,RELA,IQGAP2,TNIP2,AKAP8L
		1236	LPA(2)-NHERF2-PLC-BETA3 COMPLEX	0.979313	0.538745	0.848662	2	0.268536	PLCB3,SLC9A3R2,LPAR2
		1237	UBIQUILIN-VCP-ERASIN COMPLEX	0.980121	0.557439	0.848276	2	0.253725	VCP,UBXN4,UBQLN1
		1238	DNA DOUBLE-STRAND BREAK END-JOINING COMPLEX	0.980338	0.536885	0.849248	4	0.270038	NBN,XRCC6,XRCC5,LIG4,MRE11,XRCC4,RAD50
		1239	IL1RAP-IL1RL1-KIT COMPLEX	0.981682	0.539792	0.847817	3	0.267693	KIT,IL1RL1,IL1RAP
		1240	TANK-TRAF2-TRAF3 COMPLEX	0.982109	0.54065	0.848369	3	0.267003	TRAF2,TRAF3,TANK
		1241	PTIP-DNA DAMAGE RESPONSE COMPLEX	0.982305	0.530189	0.849346	4	0.275488	NBN,MRE11,BLM,TP53BP1,PAXIP1,RAD50,
		1242	IFNAR1-IFNAR2-IFNB1 COMPLEX	0.984213	0.512572	0.846697	3	0.29016	IFNB1,IFNAR1,IFNAR2
		1243	NUA4TIP60-HAT COMPLEX A	0.984478	0.527559	0.847526	5	0.277647	YEATS4,ACTL6A,EPC2,KAT5,EP400,BRD8,EPC1,MEAF6,DMAP1,MRGBP,ING3,MORF4L1,RUVBL2,RUVBL1,TRRAP
		1244	MENIN-ASSOCIATED HISTONE METHYLTRANSFERASE COMPLEX	0.984481	0.519366	0.84895	4	0.284443	MEN1,POLR2B,WDR5,RBBP5,DPY30,ASH2L,KMT2B
		1245	VEGFR2-S1PR2-ERK12-PKC-ALPHA COMPLEX	0.985297	0.495202	0.848633	5	0.30513	S1PR2,PRKCA,MAPK3,MAPK1,KDR
		1246	PRC1.5C	0.987349	0.483019	0.845741	8	0.315946	CSNK2A2,CSNK2B,CSNK2A1,RING1,PCGF5,YAF2,AUTS2,RNF2,FBRS,FBRSL1,
		1247	WDTC1-DDB1-CUL4-ROC1 E3 LIGASE COMPLEX	0.987419	0.527237	0.846999	3	0.277911	RBX1,CUL4A,CUL4B,DDB1,WDTC1
		1248	PHD2-LIMD1-VHL COMPLEX	0.991935	0.511294	0.838584	2	0.291245	VHL,EGLN1,LIMD1
		1249	GNAS-L-GNB2-GNG7 COMPLEX	0.995555	0.515504	0.832285	3	0.287684	GNG7,GNB2,GNAS
		1250	GNAI1-GNB1-GNGT1-NTS-NTSR1 COMPLEX	0.995813	0.51626	0.833121	5	0.287047	NTSR1,NTS,GNB1,GNAI1,GNGT1
		1251	CTF18-CTF8-DCC1 COMPLEX	0.998378	0.531373	0.828874	3	0.274519	CHTF8,CHTF18,DSCC1
		1252	SCNN1B-SCNN1G-SCNN1D COMPLEX	0.998719	0.52495	0.829565	3	0.279799	SCNN1B,SCNN1G,SCNN1D
		1253	NUA4TIP60 HAT COMPLEX	1.00099	0.504488	0.82612	5	0.297063	YEATS4,ACTL6A,EPC2,KAT5,EP400,BRD8,EPC1,MEAF6,DMAP1,ING3,MORF4L1,RUVBL2,RUVBL1,TRRAP,
		1254	ETS2-FOS-JUN COMPLEX	1.00193	0.524462	0.82557	3	0.280203	FOS,JUN,ETS2
		1255	ITGA2B-ITGB3-ICAM4 COMPLEX	1.00224	0.498069	0.826293	3	0.302623	ITGB3,ITGA2B,ICAM4
		1256	MLC1-NAK-ATPASE-KIR4.1-AQP4-TRPV4-SYNTROPHIN COMPLEX	1.0044	0.466403	0.822937	6	0.331145	ATP1B1,AQP4,KCNJ10,MLC1,TRPV4,SNTG1,
		1257	RALBP1-CCNB1-AP2A-NUMB-EPN1 COMPLEX	1.00453	0.49703	0.824041	4	0.30353	AP2A1,CCNB1,NUMB,RALBP1,EPN1
		1258	SOS1-ABI1-EPS8L3 COMPLEX	1.00506	0.501887	0.824241	3	0.299308	SOS1,ABI1,EPS8L3
		1259	UTX-MLL23 COMPLEX	1.00616	0.455224	0.823272	10	0.34168	KMT2D,KDM6A,WDR5,NCOA6,RBBP5,PPP6R3,PAXIP1,N4BP2,PROSER1,KMT2C,ASH2L,ZNF281,
		1260	IKBKE-MAVS-TBK1 COMPLEX	1.00683	0.498973	0.823249	3	0.301836	IKBKE,MAVS,TBK1
		1261	CCR4-NOT COMPLEX CNOT7-CNOT6-SPECIFIC	1.00874	0.456311	0.820403	6	0.340644	CNOT1,CNOT3,CNOT9,TNKS1BP1,CNOT10,CNOT2,CNOT7,CNOT11,CNOT6
		1262	ESR1-MAGEA2-TP53 COMPLEX	1.00944	0.501946	0.820291	2	0.299257	ESR1,TP53,MAGEA2
		1263	IGF2R-PLAUR-PLAU COMPLEX	1.0095	0.506744	0.821558	3	0.295126	PLAU,IGF2R,PLAUR
		1264	ARP23 PROTEIN COMPLEX	1.01017	0.499055	0.821567	3	0.301765	ARPC1B,ARPC2,ARPC3,ARPC5,ARPC4,ACTR3,ACTR2
		1265	CTF18-CTF8-DCC1-RFC3 COMPLEX	1.0102	0.48	0.82295	3	0.318668	CHTF8,RFC3,CHTF18,DSCC1,
		1266	NFAT-JUN-FOS DNA-PROTEIN COMPLEX	1.01073	0.506567	0.823234	3	0.295278	FOS,JUN,NFATC2
		1267	MAD2L2-RIF1-SHLD2-TP53BP1 COMPLEX	1.011	0.507993	0.824009	3	0.294057	TP53BP1,RIF1,SHLD2,MAD2L2,
		1268	MSH26-BLM-P53-RAD51 COMPLEX	1.011	0.502982	0.825463	3	0.298361	TP53,MSH2,MSH6,BLM,RAD51
		1269	TNF-ALPHANF-KAPPA B SIGNALING COMPLEX 6	1.01269	0.46789	0.823163	5	0.329764	IKBKB,CHUK,HSP90AA1,HSP90AB1,FBL,RPL4,RPS13,RPS11,RPL30,RPL8,RPL6,CDC37,MAP3K14,IKBKG,
		1270	CHUK-NFKB2-REL-IKBKG-SPAG9-NFKB1-NFKBIE-COPB2-TNIP1-NFKBIA-RELA-TNIP2 COMPLEX	1.01269	0.448077	0.824614	10	0.348551	NFKBIE,CHUK,SPAG9,NFKB1,NFKBIA,COPB2,NFKB2,RELA,REL,TNIP1,TNIP2,IKBKG,
		1271	CTF18-COHESION-RFC COMPLEX	1.01351	0.497053	0.824222	3	0.30351	CHTF8,RFC4,RFC2,RFC5,RFC3,CHTF18,DSCC1
		1272	OLIGOSACCHARYLTRANSFERASE COMPLEX (STT3A VARIANT)	1.01382	0.461111	0.824937	2	0.3361	RPN1,RPN2,DDOST,STT3A,DAD1,MAGT1,
		1273	AP5-SPG11-SPG15 COMPLEX	1.01537	0.463511	0.822954	6	0.333846	AP5Z1,AP5B1,ZFYVE26,SPG11,AP5M1,AP5S1,
		1274	PI4K2A-WASH COMPLEX	1.01704	0.427203	0.820604	11	0.369264	AP3B1,NEDD4,CAPZB,DNM2,CAPZA1,CLTC,WASHC5,WASHC4,FKBP15,WASHC2A,ARHGEF1,ARHGEF2,DOCK7,PI4K2A,
		1275	CARMA1-BCL10-MALT1 COMPLEX	1.01727	0.485611	0.821537	3	0.313622	BCL10,CARD11,MALT1
		1276	DERL1-VCP-VIMP COMPLEX	1.01845	0.5	0.820379	2	0.300943	VCP,SELENOS,DERL1
		1277	SHIELDIN COMPLEX	1.02021	0.466926	0.817788	2	0.330659	SHLD3,SHLD2,SHLD1,MAD2L2,
		1278	ING5 COMPLEX (ING5 JADE1 KAT7 MEAF6)	1.02263	0.482309	0.813546	4	0.316584	KAT7,JADE1,ING5,MEAF6,
		1279	TNFRSF11A-TRAF6-SRC COMPLEX	1.02289	0.489642	0.814413	3	0.310032	SRC,TRAF6,TNFRSF11A
		1280	HIF1A-EGLN1-OS9 COMPLEX	1.02303	0.489879	0.815605	3	0.309823	OS9,HIF1A,EGLN1
		1281	CIN85 COMPLEX (CIN85 CRK BCAR1 CBL PIK3R1 GRB2 SOS1)	1.02304	0.453125	0.81707	6	0.343686	CBL,PIK3R1,CRK,BCAR1,GRB2,SOS1,SH3KBP1
		1282	ERG-JUN-FOS DNA-PROTEIN COMPLEX	1.02368	0.458418	0.817022	3	0.338644	FOS,JUN,ERG
		1283	DMXL2-ROGDI-WDR7 COMPLEX	1.02504	0.476861	0.815382	2	0.321517	DMXL2,ROGDI,WDR7
		1284	CRKL-WAS-WIPF1-ZAP70 COMPLEX	1.02574	0.498113	0.815169	3	0.302585	WIPF1,WAS,ZAP70,CRKL,
		1285	PAR-3-VE-CADHERIN-BETA-CATENIN COMPLEX	1.02644	0.479924	0.815019	3	0.318737	CDH5,CTNNB1,PARD3
		1286	MEMBRANE PROTEIN COMPLEX (DERL1 NPLOC4 UFD1L VCP VIMP)	1.02658	0.475806	0.816229	2	0.322478	VCP,NPLOC4,UFD1,SELENOS,DERL1
		1287	HDAC1-ASSOCIATED CORE COMPLEX CI	1.02906	0.5	0.811855	3	0.300943	KDM1A,HDAC1,RCOR1
		1288	ELK1-SRF-ELK4 COMPLEX	1.02962	0.47551	0.812095	2	0.322749	SRF,ELK1,ELK4
		1289	CAPN7-CHMP1B-IST1 COMPLEX	1.03026	0.48008	0.81212	3	0.318596	IST1,CHMP1B,CAPN7
		1290	CUL4B-DDB1-TLE2 COMPLEX	1.03386	0.4803	0.805071	2	0.318397	TLE2,CUL4B,DDB1
		1291	ITGA4-ITGB1-CD53 COMPLEX	1.03621	0.455056	0.800923	3	0.34184	ITGB1,ITGA4,CD53
		1292	ITGA4-ITGB1-CD47 COMPLEX	1.0384	0.470149	0.797048	3	0.327672	ITGB1,ITGA4,CD47
		1293	RAGULATOR COMPLEX	1.03857	0.469697	0.798113	3	0.32809	LAMTOR5,LAMTOR4,LAMTOR1,LAMTOR3,LAMTOR2
		1294	POLR2A-CCNT1-CDK9-NCL-LEM6-CPSF2 COMPLEX	1.04043	0.421456	0.795153	2	0.375145	CCNT1,NCL,POLR2A,CDK9,CPSF2,PPARGC1A,
		1295	ACK1 SIGNALING COMPLEX	1.04246	0.450758	0.79178	3	0.345961	CRK,BCAR1,CDC42,TNK2,
		1296	GNAS-L-GNB2-GNG3 COMPLEX	1.04418	0.472617	0.789284	3	0.325399	GNB2,GNAS,GNG3
		1297	PRKAA2-PRKAB2-PRKAG1 COMPLEX	1.04498	0.479208	0.788858	3	0.319385	PRKAB2,PRKAG1,PRKAA2
		1298	CAMK2-DELTA-MASH1 PROMOTER-COACTIVATOR COMPLEX	1.04553	0.398058	0.788973	6	0.399944	PARP1,SRC,POLR2A,CAMK2D,HES1,NONO,CREBBP,KAT2B,
		1299	FYN-KHDRBS1-PLCG1 COMPLEX	1.04572	0.453846	0.78997	3	0.342996	FYN,PLCG1,KHDRBS1
		1300	P34(SEI-1)-CDK4-CYCLIND2 COMPLEX	1.04673	0.442688	0.789041	2	0.353804	CDK4,CCND2,SERTAD1
		1301	ITGA2B-ITGB3-CIB1 COMPLEX	1.04706	0.440404	0.789712	3	0.35605	ITGB3,ITGA2B,CIB1
		1302	CREBBP-KAT2B-MYOD1 COMPLEX	1.04783	0.425094	0.789365	3	0.371413	MYOD1,CREBBP,KAT2B
		1303	DDX58-MAVS-TRAF3-TBK1 COMPLEX	1.04948	0.438835	0.786783	3	0.3576	DDX58,TRAF3,MAVS,TBK1,
		1304	MALT1-ASC-CASP8 INFLAMMASOME	1.04976	0.449627	0.78757	3	0.347051	CASP8,MALT1,PYCARD
		1305	SLP-76-PLC-GAMMA-1-ITK COMPLEX ALPHA-TCR STIMULATED	1.05014	0.429112	0.788133	3	0.367329	PLCG1,ITK,LCP2
		1306	CCR4-NOT COMPLEX CNOT7-CNOT6L-SPECIFIC	1.05138	0.429126	0.786668	6	0.367314	CNOT1,CNOT3,CNOT9,CNOT6L,TNKS1BP1,CNOT10,CNOT2,CNOT7,CNOT11
		1307	UBIQUITIN LIGASE COMPLEX (BCL10 CARD11 MALT1 TRAF6)	1.05262	0.446894	0.785129	4	0.349699	BCL10,CARD11,MALT1,TRAF6,
		1308	ITGA7-ITGB1-ITGB1BP3 COMPLEX	1.05399	0.458733	0.783348	3	0.338345	ITGB1,ITGA7,NMRK2
		1309	SRC-1 COMPLEX	1.05408	0.428846	0.784617	4	0.367597	RO60,NCOA2,NCOA1,CREBBP,
		1310	DNAJB14-HSPA1-HSPH8-SGTA COMPLEX	1.05444	0.441176	0.785232	3	0.355289	SGTA,HSPA8,DNAJB14,HSPH1,
		1311	ITGA4-PXN-GIT1 COMPLEX	1.05446	0.443798	0.786697	3	0.352716	ITGA4,PXN,GIT1
		1312	MRNA DECAY COMPLEX (UPF1 UPF2 UPF3B DCP2 XRN1 XRN2 EXOSC2 EXOSC4 EXOSC10 PARN)	1.05538	0.444444	0.7859	2	0.352085	PARN,EXOSC10,EXOSC2,DCP2,XRN1,UPF1,UPF3B,XRN2,UPF2,EXOSC4,
		1313	COA3-HSPA9-TIMM44-TIM23(SORT) COMPLEX MITOCHONDRIAL	1.05708	0.429924	0.783223	3	0.366507	TIMM23,TIMM44,HSPA9,ROMO1,TIMM50,TIMM17A,TIMM21,COA3,
		1314	AKAP5-PRKAR2A-PPP3CA COMPLEX	1.058	0.42065	0.782544	3	0.375976	PRKAR2A,AKAP5,PPP3CA
		1315	GAMMA-BAR-AP1 COMPLEX	1.05819	0.424474	0.783568	9	0.372046	AP1G1,AP1G2,AP1S2,AP1S1,AP1B1,AP1AR,AP1S3,AP1M1,AP1M2
		1316	ANKS6-NEK8-INVS-NPHP3 COMPLEX	1.0582	0.434702	0.785063	4	0.361709	ANKS6,NPHP3,NEK8,INVS,
		1317	TNF-ALPHANF-KAPPA B SIGNALING COMPLEX 7	1.05835	0.405354	0.786209	7	0.392059	MAP3K7,HSP90AA1,HSP90AB1,FKBP5,TAB1,CDC37,TAB3,TAB2,
		1318	PICK1-GRIP1-GLUR2 COMPLEX	1.0623	0.426559	0.777912	3	0.369919	GRIA2,PICK1,GRIP1
		1319	DNJC3-DNAJB1-HSPA8 COMPLEX	1.06255	0.428571	0.778816	2	0.367875	HSPA8,DNAJB1,DNAJC3
		1320	TANKYRIN 1-TANKYRIN 2-TRF1 COMPLEX	1.06298	0.410546	0.779242	2	0.386532	TNKS,TERF1,TNKS2
		1321	P23 PROTEIN COMPLEX	1.06419	0.420074	0.777823	2	0.37657	PDCD6,HNRNPA2B1,PTGES3
		1322	RIN1-STAM2-HRS COMPLEX	1.06458	0.428571	0.778364	2	0.367875	HGS,STAM2,RIN1
		1323	ADA-ADORA2A-DPP4 COMPLEX	1.06491	0.434442	0.779026	3	0.361968	ADA,DPP4,ADORA2A
		1324	RISC-LOADING COMPLEX	1.06542	0.428298	0.779325	3	0.368152	TARBP2,AGO2,DICER1
		1325	PU.1-SIN3A-HDAC COMPLEX	1.06566	0.407045	0.780271	2	0.390251	SPI1,HDAC1,SIN3A
		1326	AP1 ADAPTOR COMPLEX	1.06643	0.406934	0.779859	8	0.390369	AP1G1,AP1G2,AP1S2,AP1S1,AP1B1,AP1S3,AP1M1,AP1M2,
		1327	CTNNB1-CREBBP-TCF4 COMPLEX	1.06694	0.441532	0.780088	3	0.354939	TCF4,CTNNB1,CREBBP
		1328	INTRAFLAGELLAR TRANSPORT COMPLEX B CORE COMPLEX	1.06766	0.4	0.779887	10	0.397831	TTC26,IFT88,TTC30B,IFT81,IFT74,IFT27,IFT22,IFT46,IFT52,HSPB11,
		1329	IFNAR1-IFNAR2-IFNW1 COMPLEX	1.06987	0.408915	0.77589	3	0.388261	IFNW1,IFNAR1,IFNAR2
		1330	ESR1-JUN-GRIP1 COMPLEX	1.07065	0.408318	0.775445	3	0.388896	ESR1,JUN,GRIP1
		1331	DCS COMPLEX (PTBP1 PTBP2 HNRPH1 HNRPF)	1.072	0.40239	0.77343	3	0.395244	PTBP1,HNRNPH1,HNRNPF,PTBP2,
		1332	LKB1-STRAD-MO25 COMPLEX	1.07325	0.39499	0.771766	3	0.403304	STK11,STRADA,CAB39
		1333	PDZK1-PLCB3-SSTR3 COMPLEX	1.07346	0.409006	0.77276	3	0.388165	SSTR3,PLCB3,PDZK1
		1334	E2F-1-DP-1-CYCLINA-CDK2 COMPLEX	1.0736	0.387424	0.773937	2	0.411701	CDK2,CCNA1,E2F1,TFDP1,
		1335	LIFR-LIF-GP130 COMPLEX	1.07383	0.392786	0.774848	3	0.405734	LIF,IL6ST,LIFR
		1336	VCP-VIMP-DERL2 COMPLEX	1.07597	0.382178	0.771008	2	0.41762	VCP,SELENOS,DERL2
		1337	ITGA2B-ITGB3-CD47-SRC COMPLEX	1.07618	0.397338	0.772008	4	0.40073	ITGB3,ITGA2B,SRC,CD47,
		1338	P2X7 RECEPTOR SIGNALLING COMPLEX	1.0783	0.390892	0.768031	9	0.407832	ACTN4,SVIL,ITGB2,HSP90AB1,HSPA1A,HSPA8,PTPRB,PI4KA,ACTB,MPP3,LAMA3,P2RX7,
		1339	HSP70-BAG5-PARK2 COMPLEX	1.07897	0.393195	0.767769	3	0.405282	PRKN,HSPA1A,HSPA4,BAG5,
		1340	CNTF-CNTFR-GP130-LIFR COMPLEX	1.07926	0.406072	0.768585	4	0.39129	CNTF,CNTFR,IL6ST,LIFR,
		1341	IFNAR1-IFNAR2-IFNA2 COMPLEX	1.08008	0.409434	0.768032	3	0.38771	IFNA2,IFNAR1,IFNAR2
		1342	GNAS-L-GNB2-GNG8 COMPLEX	1.08174	0.396679	0.765243	3	0.401451	GNB2,GNAS,GNG8
		1343	CCR4-NOT COMPLEX CNOT8-CNOT6-SPECIFIC	1.0829	0.389493	0.763828	6	0.409389	CNOT1,CNOT3,CNOT9,TNKS1BP1,CNOT10,CNOT2,CNOT8,CNOT11,CNOT6
		1344	IFNAR1-IFNAR2-RACK1-STAT1 COMPLEX	1.08342	0.386364	0.764007	3	0.412891	IFNAR1,STAT1,IFNAR2,RACK1,
		1345	ITGA6-ITGB1-CYR61 COMPLEX	1.08694	0.401109	0.756449	3	0.396629	CCN1,ITGB1,ITGA6
		1346	ER MEMBRANE PROTEIN COMPLEX (EMC8)	1.087	0.357955	0.757827	7	0.446051	EMC8,EMC2,EMC4,EMC10,MMGT1,EMC1,EMC6,EMC7,EMC3
		1347	IFNAR1-IFNAR2-TYK2 COMPLEX	1.08702	0.391389	0.759317	3	0.40728	IFNAR1,TYK2,IFNAR2
		1348	HSP90-FKBP38-CAM-CA(2+) COMPLEX	1.08841	0.382892	0.757294	3	0.41681	HSP90AA1,CALM1,FKBP8
		1349	ARPIKFYVE-SAC3-SPH1 COMPLEX	1.0903	0.403409	0.753943	3	0.394147	FIG4,PIKFYVE,SNCAIP
		1350	FYB-CARMA1-BCL-10-MALT1 COMPLEX	1.09135	0.40619	0.752742	4	0.391164	FYB1,BCL10,CARD11,MALT1,
		1351	ITGA4-ITGB1-JAM2 COMPLEX	1.09143	0.394118	0.754101	3	0.404264	ITGB1,ITGA4,JAM2
		1352	ABIN2-NFKB1-MAP3K8 COMPLEX	1.09238	0.380769	0.753313	3	0.419224	NFKB1,MAP3K8,TNIP2
		1353	COMMD1-CCDC22-CCDC93-C16ORF62 COMPLEX	1.09248	0.379576	0.754638	4	0.420587	CCDC22,CCDC93,VPS35L,COMMD1,
		1354	CUL4B-DDB1-WDR26 COMPLEX	1.0929	0.366089	0.755097	2	0.436295	CUL4B,DDB1,WDR26
		1355	KIF17-RAB23-TNPO1 COMPLEX	1.09347	0.397177	0.755143	3	0.400906	TNPO1,KIF17,RAB23
		1356	PDZK1-PLCB3-SSTR1 COMPLEX	1.09446	0.387795	0.754165	3	0.411286	SSTR1,PLCB3,PDZK1
		1357	VEGF TRANSCRIPTIONAL COMPLEX	1.09861	0.367041	0.744509	4	0.435167	APEX1,STAT3,HIF1A,CITED1,
		1358	PLC-GAMMA-1-LAT-C-CBL COMPLEX OKT3 STIMULATED	1.09905	0.389313	0.744915	3	0.40959	LAT,PLCG1,CBL
		1359	TNF-ALPHANF-KAPPA B SIGNALING COMPLEX (RPL6 RPL30 RPS13 CHUK DDX3X NFKB2 NFKBIB REL IKBKG NFKB1 MAP3K8 RELB GLG1 NFKBIA RELA TNIP2 GTF2I)	1.10007	0.350649	0.743754	12	0.455003	DDX3X,CHUK,NFKB1,NFKBIA,MAP3K8,RPS13,RPL30,GTF2I,NFKB2,RELB,RPL6,RELA,REL,NFKBIB,TNIP2,GLG1,IKBKG
		1360	MDC1-MRN-ATM-FANCD2 COMPLEX	1.10231	0.369686	0.73941	4	0.43205	NBN,MRE11,ATM,MDC1,RAD50,FANCD2,
		1361	CTF18-COHESION-RFC-POLH COMPLEX	1.10369	0.358456	0.737413	4	0.445443	CHTF8,RFC4,RFC2,RFC5,RFC3,CHTF18,DSCC1,POLH,
		1362	ENTR1-GIT1-PTPN13 COMPLEX	1.10534	0.366534	0.734665	3	0.435767	PTPN13,ENTR1,GIT1
		1363	PPP3CA-PPP3CB-RCAN1 COMPLEX	1.10548	0.356863	0.735852	3	0.447377	PPP3CB,RCAN1,PPP3CA
		1364	OUTER DYNEIN ARM-DOCKING COMPLEX	1.10679	0.34375	0.733798	3	0.463631	ODAD3,ODAD2,ODAD1,ODAD4,
		1365	CD98-ITGB1-LAT2 COMPLEX	1.10712	0.375	0.73442	3	0.425853	ITGB1,SLC3A2,SLC7A8
		1366	CBAF COMPLEX	1.10795	0.340111	0.733813	10	0.468252	ARID1A,ACTL6A,SMARCA2,ACTB,SMARCB1,BCL7A,ARID1B,SMARCC2,BCL7C,DPF2,SMARCC1,SMARCD2,SMARCE1,SMARCD1,
		1367	AKT1-FOXO1-WDFY2 COMPLEX	1.10838	0.375486	0.73426	3	0.42529	AKT1,FOXO1,WDFY2
		1368	HNURF COMPLEX	1.10926	0.341418	0.733512	2	0.466587	SMARCA1,RBBP4,BPTF,RBBP7,
		1369	ITGA2B-ITGB3-CD9-GP1B-CD47 COMPLEX	1.10975	0.368522	0.733676	5	0.433419	ITGB3,GP1BA,ITGA2B,CD9,CD47
		1370	LPS RECEPTOR COMPLEX	1.11098	0.360377	0.731956	3	0.443122	TLR4,CD14,LY96
		1371	C-ABL-CAS-ABI1 COMPLEX	1.11206	0.375254	0.730623	3	0.425559	ABL1,BCAR1,ABI1
		1372	CCR4-NOT COMPLEX CNOT8-CNOT6L-SPECIFIC	1.11227	0.359316	0.731601	6	0.444403	CNOT1,CNOT3,CNOT9,CNOT6L,TNKS1BP1,CNOT10,CNOT2,CNOT8,CNOT11
		1373	G ALPHA-13-HAX-1-CORTACTIN-RAC COMPLEX	1.11324	0.376754	0.730558	4	0.423827	HAX1,AKT1,CTTN,GNA13,
		1374	ADAM12-ALPHAVBETA3-INTEGRIN-MMP-14 COMPLEX	1.11477	0.363465	0.72811	4	0.439418	ADAM12,ITGB3,ITGAV,MMP14,
		1375	UBIQUITIN E3 LIGASE (CRY1 SKP1A CUL1 FBXL3)	1.11588	0.337474	0.726812	2	0.471631	SKP1,CUL1,CRY1,FBXL3,
		1376	SWELL1-CONTAINING COMPLEX	1.11888	0.375	0.720079	5	0.425853	LRRC8E,LRRC8B,LRRC8D,LRRC8A,LRRC8C
		1377	PEAK1-PPP1CC-SHC1 COMPLEX	1.1189	0.35167	0.721611	3	0.453741	SHC1,PPP1CC,PEAK1
		1378	EXOSOME	1.12038	0.352251	0.719222	2	0.453025	EXOSC10,EXOSC9,EXOSC2,EXOSC7,EXOSC6,DIS3L,EXOSC8,MPHOSPH6,EXOSC4,EXOSC5,EXOSC3,EXOSC1,
		1379	PDZK1-PLCB3-SSTR4 COMPLEX	1.1218	0.332039	0.716919	3	0.47868	SSTR4,PLCB3,PDZK1
		1380	SIMPLE-HRS-STAM1 COMPLEX	1.12283	0.317739	0.715686	2	0.497793	HGS,STAM,LITAF
		1381	PPP4C-PPP4R2-PPP4R3B COMPLEX	1.12294	0.331407	0.716985	2	0.479508	PPP4C,PPP4R3B,PPP4R2
		1382	TSC2-GSK3-AXIN-DVL COMPLEX	1.12427	0.349515	0.714881	4	0.45641	DVL1,AXIN1,TSC2,GSK3B,
		1383	ASF1-HISTONE CONTAINING COMPLEX	1.12528	0.350674	0.713685	5	0.454972	CHEK2,NASP,ST13,H3C1,CHAF1B,ASF1B,ASF1A
		1384	CATHEPSIN A-BETA-GALACTOSIDASE-NEURAMINIDASE COMPLEX	1.12532	0.361423	0.71519	3	0.441864	CTSA,GLB1,NEU1
		1385	BICD2-DYNEIN-DYNACTIN COMPLEX	1.12554	0.302632	0.716258	3	0.518942	DYNC1I1,DCTN1,BICD2
		1386	DLL1-CTNNB1-CDH2 COMPLEX	1.12577	0.341509	0.717194	3	0.46647	DLL1,CDH2,CTNNB1
		1387	ASTRIN-KINASTRIN COMPLEX	1.12627	0.35098	0.7174	2	0.454593	PLK1,DYNLL1,SGO2,SPAG5,KNSTRN
		1388	MTRAPP III COMPLEX	1.12745	0.337736	0.715752	5	0.471294	TRAPPC13,TRAPPC3,TRAPPC6A,TRAPPC2,TRAPPC11,TRAPPC6B,TRAPPC5,TRAPPC12,TRAPPC2L,TRAPPC4,TRAPPC8,TRAPPC1,
		1389	P21(RAS)GAP-FYN-LYN-YES COMPLEX THROMBIN STIMULATED	1.12828	0.360308	0.715078	4	0.443205	FYN,YES1,LYN,RASA1,
		1390	REPLICATION-COUPLED CAF-1-MBD1-ETDB1 COMPLEX	1.12885	0.324853	0.715051	2	0.488179	CHAF1A,SETDB1,MBD1
		1391	SEIPIN-AGPAT2-LIPIN1 COMPLEX	1.12892	0.341418	0.716482	3	0.466587	AGPAT2,LPIN1,BSCL2
		1392	STARGAZIN-GLU2A-MU2 COMPLEX	1.13035	0.323232	0.71409	2	0.490351	GRIA2,AP2M1,CACNG2
		1393	VCP-SELK-DERL1 COMPLEX	1.13052	0.329389	0.715237	2	0.48216	VCP,DERL1,SELENOK
		1394	MDC1-MRE11-RAD50-NBS1 COMPLEX	1.131	0.343254	0.715455	2	0.464258	NBN,MRE11,MDC1,RAD50,
		1395	COPRS-PRMT5-RUNX1-CBFB COMPLEX	1.13227	0.299424	0.713567	3	0.523568	PRMT5,RUNX1,CBFB,COPRS,
		1396	STARGAZIN-GLU2A-MU3 COMPLEX	1.13256	0.332039	0.714381	3	0.47868	GRIA2,AP3M2,CACNG2
		1397	RHBG-KAE1-ANKYRIN-G COMPLEX	1.1332	0.327381	0.714104	2	0.484814	SLC4A1,ANK3,RHBG
		1398	RAD50-MRE11-NBN-P200-P350 COMPLEX	1.13341	0.322515	0.715182	2	0.491315	NBN,MRE11,RAD50
		1399	TIF1GAMMA-SMAD2-SMAD3 COMPLEX	1.13546	0.33463	0.711167	3	0.475305	SMAD3,SMAD2,TRIM33
		1400	IL-10RALPHABETA RECEPTOR-IL-10 COMPLEX	1.13603	0.325956	0.711236	3	0.486708	IL10,IL10RB,IL10RA
		1401	TRAPP III COMPLEX	1.13612	0.351301	0.712611	5	0.454197	TRAPPC13,TRAPPC3,TRAPPC6A,TRAPPC2,TRAPPC11,TRAPPC6B,TRAPPC5,TRAPPC12,TRAPPC2L,TRAPPC4,TRAPPC8,TRAPPC1,
		1402	NCOR-HDAC3 COMPLEX	1.13667	0.331439	0.712828	4	0.479465	HDAC3,TBL1X,NCOR1,GPS2,TBL1XR1
		1403	LARGE DROSHA COMPLEX	1.13934	0.327138	0.70699	8	0.485137	DDX3X,HNRNPDL,DHX15,DDX5,HNRNPH1,FUS,HNRNPM,HNRNPU,EWSR1,ILF2,ILF3,TARDBP,DGCR8,DDX1,TAF15,DDX17,SRPK1,HNRNPUL1,DROSHA,RALY,
		1404	BAFL-BAF-LAP2BETA COMPLEX	1.13984	0.297552	0.707278	2	0.526292	BANF1,TMPO,BANF2
		1405	TRBP CONTAINING COMPLEX (DICER TRBP AGO2 RPL7A EIF6 MOV10)	1.14147	0.33145	0.70434	4	0.479451	EIF6,RPL7A,TARBP2,MOV10,AGO2,DICER1,
		1406	CASK-LIN7C-APBA1 COMPLEX	1.14172	0.302505	0.705331	3	0.519124	CASK,APBA1,LIN7C
		1407	ITGA4-ITGB1-EMILIN1 COMPLEX	1.14211	0.323364	0.70586	3	0.490173	ITGB1,ITGA4,EMILIN1
		1408	P130CAS-ER-ALPHA-CSRC-KINASE- PI3-KINASE P85-SUBUNIT COMPLEX	1.14278	0.315686	0.705712	4	0.500607	ESR1,SRC,PIK3R1,BCAR1,
		1409	E2F1-MAGEA11-SKP2 COMPLEX	1.14592	0.300203	0.698387	2	0.522441	MAGEA11,E2F1,SKP2
		1410	PDGFRA-PLC-GAMMA-1-PI3K-SHP-2 COMPLEX PDGF STIMULATED	1.14623	0.298174	0.699113	3	0.525384	PDGFRA,PLCG1,PIK3R1,PTPN11,
		1411	DVL1-PIP5K1B-PI4K2A COMPLEX	1.14663	0.331959	0.699617	3	0.478785	DVL1,PIP5K1B,PI4K2A
		1412	DCTN1-DYNC1I1-NUDC-PLK1 COMPLEX	1.14856	0.296066	0.695719	2	0.528464	DYNC1I1,PLK1,DCTN1,NUDC,
		1413	MRE11A-RAD50-NBN-TRF2 COMPLEX	1.14859	0.290526	0.697302	2	0.536665	NBN,MRE11,TERF2,RAD50,
		1414	CTTN-FER-PTK2 COMPLEX	1.14904	0.314563	0.697744	3	0.502154	FER,PTK2,CTTN
		1415	MRN-TRRAP COMPLEX (MRE11A-RAD50-NBN-TRRAP COMPLEX)	1.14924	0.299424	0.698846	2	0.523568	NBN,MRE11,RAD50,TRRAP,
		1416	MRN COMPLEX	1.14976	0.297405	0.699015	2	0.526505	NBN,MRE11,RAD50
		1417	ZMYND10 COMPLEX CYTOPLASMIC	1.15227	0.311111	0.693385	4	0.506945	ZMYND10,HSPA8,CFAP298,DNAAF11,IQUB,DNAAF4,RUVBL2
		1418	ITGAV-P2RY2-GNA12 COMPLEX	1.15491	0.292969	0.68755	3	0.53303	ITGAV,P2RY2,GNA12
		1419	ZO1-(BETA)CADHERIN-(VE)CADHERIN-VEGFR2 COMPLEX	1.15882	0.312253	0.677932	4	0.505354	CDH5,CTNNB1,KDR,TJP1,
		1420	KIF5A-RAB11B-ZFYVE27 COMPLEX	1.16037	0.301158	0.674941	3	0.521061	KIF5A,RAB11B,ZFYVE27
		1421	ITGA5-ITGB1-FN-1-NOV COMPLEX	1.16142	0.290566	0.673542	4	0.536606	FN1,ITGB1,ITGA5,CCN3,
		1422	SERINE-PALMITOYLTRANSFERASE (SPTLC1 SPTLC3 SSSPTA) COMPLEX	1.162	0.258064	0.673555	2	0.588103	SPTLC1,SPTSSA,SPTLC3
		1423	ABCB1-ANXA2-RACK1-SRC COMPLEX	1.16274	0.298246	0.67313	3	0.52528	ANXA2,ABCB1,SRC,RACK1,
		1424	WDR5-ASH2L-RBBP5-MLL2 COMPLEX	1.16421	0.22963	0.670691	2	0.638783	KMT2D,WDR5,RBBP5,ASH2L,
		1425	TICAM1-TICAM2-TLR4 COMPLEX	1.16496	0.272908	0.670195	3	0.563824	TLR4,TICAM2,TICAM1
		1426	BRCA1-RAD50-MRE11-NBS1 COMPLEX	1.16626	0.273092	0.667851	2	0.563531	NBN,BRCA1,MRE11,RAD50,
		1427	BBSOME CORE COMPLEX	1.16885	0.282983	0.662011	4	0.548087	BBS9,BBS7,BBS1,BBS2,
		1428	CBL-OSTF1-SRC COMPLEX	1.16989	0.275728	0.660582	3	0.559361	SRC,CBL,OSTF1
		1429	ELN-FBLN2-FBN1 COMPLEX	1.17016	0.298851	0.661533	3	0.524401	ELN,FBN1,FBLN2
		1430	GAMMA-SECRETASE-DELTA1 COMPLEX	1.17098	0.317554	0.660638	5	0.498045	DLL1,PSEN1,NCSTN,APH1A,PSENEN
		1431	C9ORF72-SMCR8-WDR41 COMPLEX	1.17143	0.268537	0.660964	3	0.570834	SMCR8,C9orf72,WDR41
		1432	CAP-CBL-FLOTILIN COMPLEX	1.17422	0.259794	0.654496	3	0.585204	FLOT1,CBL,SORBS1
		1433	ZFAND2B COMPLEX	1.17519	0.278719	0.653404	4	0.554677	BAG6,VCP,NPLOC4,ZFAND2B,UFD1,FAF2,DERL1
		1434	CUL4B-DDB1-TLE3 COMPLEX	1.17537	0.259048	0.654495	2	0.586453	TLE3,CUL4B,DDB1
		1435	RAB11A-FIP3-DLIC-1 COMPLEX	1.17538	0.296296	0.656113	3	0.528127	RAB11A,DYNC1LI1,IKBKG
		1436	FHL2-P53-HIPK2 COMPLEX	1.17579	0.26087	0.656647	2	0.58341	TP53,FHL2,HIPK2
		1437	SMAD3-SKI-NCOR COMPLEX	1.17664	0.285192	0.655827	3	0.54471	NCOR1,SKI,SMAD3
		1438	MET-CIN85-SH3GL3-CBL COMPLEX HGF STIMULATED	1.17721	0.287054	0.655729	4	0.541884	MET,CBL,SH3KBP1,SH3GL3,
		1439	ODC-OAZ1-CCND1 COMPLEX	1.1774	0.232742	0.656798	2	0.632939	ODC1,CCND1,OAZ1
		1440	RIAM-RAP1-GTP-PROFILIN COMPLEX	1.17772	0.252	0.657474	2	0.598427	PFN1,RAP1A,APBB1IP
		1441	IKBKG-PIDD1-RIPK1 COMPLEX	1.17867	0.279492	0.65641	3	0.553476	RIPK1,PIDD1,IKBKG
		1442	IL-2RBETAGAMMA RECEPTOR-IL-2 COMPLEX INTERMEDIATE AFFINITY	1.17879	0.284585	0.657742	3	0.545635	IL2RB,IL2RG,IL2
		1443	REST-COREST-MSIN3A COMPLEX	1.17895	0.226843	0.658975	2	0.644083	REST,SIN3A,RCOR1
		1444	ITGA6-ITGB1-CD151 COMPLEX	1.1795	0.27593	0.658888	3	0.559044	ITGB1,ITGA6,CD151
		1445	BCDX2 COMPLEX	1.18252	0.257874	0.651571	2	0.588424	RAD51B,RAD51C,XRCC2,RAD51D,
		1446	FADD-MAVS-RIPK1 COMPLEX	1.18295	0.283237	0.652037	3	0.547697	FADD,RIPK1,MAVS
		1447	CALCINEURIN-FKBP12 COMPLEX	1.18533	0.26177	0.646634	3	0.581914	FKBP1A,PPP3R1,PPP3CA
		1448	RAD51B-RAD51C-RAD51D-XRCC2-XRCC3 COMPLEX	1.18551	0.251984	0.647705	2	0.598455	RAD51B,RAD51C,XRCC3,XRCC2,RAD51D
		1449	NUA4TIP60-HAT COMPLEX	1.18557	0.266925	0.649191	5	0.573449	YEATS4,ACTL6A,MORF4L2,VPS72,KAT5,EP400,BRD8,EPC1,MEAF6,DMAP1,MRGBP,ING3,MORF4L1,RUVBL2,RUVBL1,TRRAP,
		1450	COMMD1-CCDC93-C16ORF62 COMPLEX	1.1868	0.291829	0.647184	3	0.534723	CCDC93,VPS35L,COMMD1
		1451	DLGAP1-DLG4-DYNLL2 COMPLEX	1.18684	0.257944	0.648729	3	0.588306	DLGAP1,DLG4,DYNLL2
		1452	PROTEIN-SORTING TERNARY COMPLEX (EPS15 HGS STAM2)	1.18697	0.259332	0.650001	2	0.585976	HGS,STAM2,EPS15
		1453	BBS1-BBS4-BBS5-PKD1-TTC8 COMPLEX	1.18706	0.272901	0.651427	5	0.563836	PKD1,BBS5,BBS1,TTC8,BBS4
		1454	IL-3RALPHABETA RECEPTOR-IL-3 COMPLEX	1.18778	0.218147	0.650894	2	0.661052	IL3,IL3RA,CSF2RB
		1455	CHD7-NLK-PPARG-SETDB1 COMPLEX	1.18789	0.280876	0.652349	4	0.55133	PPARG,SETDB1,CHD7,NLK,
		1456	MBD1-SUV39H1-HP1 COMPLEX	1.18867	0.243665	0.651698	3	0.613029	SUV39H1,CBX5,MBD1
		1457	CNS-P53 COMPLEX	1.18871	0.233962	0.653261	2	0.630669	TP53,COPS2,GPS1,COPS6,COPS5,COPS8,COPS4,COPS7A,COPS3
		1458	LLGL1-PAR-6B-PRKCI COMPLEX	1.19003	0.267045	0.651031	3	0.573252	PRKCI,LLGL1,PARD6B
		1459	CUL4B-DDB1-TLE1 COMPLEX	1.19013	0.254545	0.652505	2	0.594064	TLE1,CUL4A,DDB1
		1460	ITGA2B-ITGB3-CD47-FAK COMPLEX	1.19075	0.288538	0.652156	4	0.539647	ITGB3,ITGA2B,PTK2,CD47,
		1461	CBP8020- DEPENDENT TRANSLATION COMPLEX	1.1913	0.236084	0.652346	2	0.626749	CTIF,EIF4A3,NCBP2,EIF3B,NCBP1,UPF3B,
		1462	BASC COMPLEX (BRCA1-ASSOCIATED GENOME SURVEILLANCE COMPLEX)	1.19143	0.267207	0.653669	6	0.57299	NBN,RFC4,RFC2,RFC1,BRCA1,MLH1,MSH2,MRE11,MSH6,BLM,ATM,RAD50,
		1463	CD36-TLR4-TLR6 COMPLEX	1.19171	0.239845	0.654534	3	0.619888	TLR4,CD36,TLR6
		1464	GJB2-PTK2-NANOG COMPLEX	1.19306	0.248544	0.652158	3	0.604423	GJB2,PTK2,NANOG
		1465	IL-2RGAMMAIL-21R RECEPTOR-IL-21 COMPLEX	1.19518	0.260618	0.64742	3	0.583829	IL2RG,IL21,IL21R
		1466	ANKRD28-PPP6C-PPP6R3 COMPLEX	1.19557	0.233607	0.647988	2	0.631329	PPP6C,ANKRD28,PPP6R3
		1467	CRK-BCAR1-DOCK1 COMPLEX	1.1965	0.24283	0.647087	2	0.614519	CRK,BCAR1,DOCK1
		1468	TLE1 COREPRESSOR COMPLEX (MASH1 PROMOTER-COREPRESSOR COMPLEX)	1.19659	0.250474	0.648522	4	0.601063	NPM1,PARP1,NCL,HSPA4,TOP2B,TLE1,NONO,RAD50,
		1469	NAT COMPLEX	1.19733	0.26	0.648106	4	0.58486	MED14,MED6,CCNC,CDK8,MED21,MED10,MED23
		1470	ITGA4-ITGB1-THBS1 COMPLEX	1.19794	0.243902	0.64803	3	0.612606	ITGB1,THBS1,ITGA4
		1471	SERINE-PALMITOYLTRANSFERASE (SPTLC1 SPTLC2 SPTLC3) COMPLEX	1.19904	0.212598	0.646526	2	0.672236	SPTLC1,SPTLC2,SPTLC3
		1472	IL-18 RECEPTOR-IL-18 COMPLEX	1.19957	0.246465	0.646669	3	0.608069	IL18RAP,IL18R1,IL18
		1473	BCAR1-PTK2-SRC COMPLEX	1.20101	0.257752	0.644231	3	0.58863	SRC,BCAR1,PTK2
		1474	LUBAC COMPLEX	1.20105	0.235887	0.645922	3	0.627112	RNF31,RBCK1,SHARPIN
		1475	ANXA2-MMP2-WFDC2 COMPLEX	1.20321	0.229675	0.641123	3	0.638698	ANXA2,MMP2,WFDC2
		1476	SETD7-YAP-AXIN1-BETA-CATENIN COMPLEX	1.20325	0.250936	0.642788	4	0.600263	AXIN1,CTNNB1,YAP1,SETD7,
		1477	MRAS-PPP1CC-SHOC2 COMPLEX (TRIMER)	1.2095	0.184676	0.625693	2	0.733355	MRAS,PPP1CC,SHOC2
		1478	M(6)A METHYLTRANSFERASE COMPLEX	1.20995	0.205394	0.626028	2	0.6872	WTAP,ZC3H13,VIRMA,CBLL1,METTL3,METTL14,
		1479	NADPH OXIDASE CYTOSOLIC SUBCOMPLEX	1.21065	0.229541	0.625498	3	0.638951	NCF1,NCF2,NCF4
		1480	CAND1-CUL4A-RBX1 COMPLEX	1.21091	0.207171	0.62653	2	0.683461	RBX1,CUL4A,CAND1
		1481	MCPH1-CONDENSIN II COMPLEX	1.21165	0.227191	0.62604	3	0.643417	SMC2,NCAPD3,TERF2,NCAPH2,NCAPG2,MCPH1,SMC4,TERF2IP,
		1482	ITGA2B-ITGB3-F11R COMPLEX	1.21192	0.226415	0.626925	3	0.644903	ITGB3,ITGA2B,F11R
		1483	ADGRA2-DOCK1-ELMO2-GNB1-GNG2 COMPLEX	1.2121	0.237817	0.628175	4	0.623575	GNG2,GNB1,DOCK1,ELMO2,ADGRA2
		1484	ITGA7-ITGB1-CD151 COMPLEX	1.21265	0.221154	0.628211	3	0.655109	ITGB1,CD151,ITGA7
		1485	ASAP1-CTTN-PXN COMPLEX	1.21278	0.230337	0.629568	3	0.637448	PXN,CTTN,ASAP1
		1486	RAB11A-RAB11FIP5-SLAMF1 COMPLEX	1.21374	0.210216	0.6285	3	0.677127	RAB11A,SLAMF1,RAB11FIP5
		1487	NFKB1-NFKB2-REL-RELA-RELB COMPLEX	1.21375	0.260437	0.6303	4	0.58413	NFKB1,NFKB2,RELB,RELA,REL
		1488	MSH4-MSH5-GPS2 COMPLEX	1.21437	0.238185	0.630123	3	0.622903	MSH4,MSH5,GPS2
		1489	DHX9-ADAR-VIGILIN-DNA-PK-KU ANTIGEN COMPLEX	1.21594	0.207031	0.626915	2	0.683754	XRCC6,XRCC5,ADAR,PRKDC,HDLBP,DHX9,
		1490	PPP2R1A-PPP2R1B-PPP2CA-PPME1-EIF4A1 COMPLEX	1.21614	0.219178	0.628096	2	0.659005	PPP2R1A,PPP2R1B,EIF4A1,PPP2CA,PPME1
		1491	CCR4-NOT COMPLEX	1.21636	0.247619	0.629224	5	0.606041	CNOT1,CNOT3,CNOT9,CNOT10,CNOT2,CNOT7,CNOT11,CNOT6,
		1492	ITGA7-ITGB1-CD9 COMPLEX	1.21669	0.238659	0.630056	3	0.622041	ITGB1,CD9,ITGA7
		1493	NK-3-GROUCHO-HIPK2-SIN3A-RBPA48-HDAC1 COMPLEX	1.21763	0.206439	0.628881	3	0.684997	TLE1,RBBP4,HDAC1,SIN3A,NKX3-1,HIPK2,
		1494	INIP-INTS3-NABP1 COMPLEX	1.21805	0.198795	0.62939	2	0.701376	INTS3,NABP1,INIP
		1495	MRNIP-MRE11-NBN-RAD50 COMPLEX	1.21876	0.225455	0.628881	3	0.646748	NBN,MRE11,MRNIP,RAD50,
		1496	IL2-IL2RA-IL2RB COMPLEX	1.22125	0.241245	0.622748	3	0.617361	IL2RA,IL2RB,IL2
		1497	ITGA2-ITGB1-CD47 COMPLEX	1.22305	0.199234	0.619209	3	0.700419	ITGB1,ITGA2,CD47
		1498	SKI-NCOR1-SIN3A-HDAC1 COMPLEX	1.22329	0.231214	0.620269	3	0.635798	NCOR1,SKI,HDAC1,SIN3A,
		1499	LUBAC-SPATA2-CYLD COMPLEX	1.22345	0.247253	0.621629	5	0.606683	RNF31,RBCK1,SHARPIN,CYLD,SPATA2
		1500	PROTEIN-SORTING TERNARY COMPLEX (EPS15 HGS STAM1)	1.22347	0.191147	0.623448	2	0.718406	HGS,EPS15,STAM
		1501	BAG2-HSPA2-NLRP14 COMPLEX	1.22447	0.211045	0.622088	3	0.675418	BAG2,HSPA2,NLRP14
		1502	GABP(GAMMA)1-E2F1-DP1 COMPLEX	1.22683	0.190965	0.616497	2	0.718819	E2F1,TFDP1,GABPB2
		1503	UBIQUITIN E3 LIGASE (SMURF2 SMAD7) - TGF(BETA)	1.22832	0.233456	0.613677	4	0.631609	SMAD7,TGFBR1,TGFBR2,SMURF2,
		1504	POLYCYSTIN-1-E-CADHERIN-BETA-CATENIN COMPLEX	1.22833	0.207294	0.615494	3	0.683205	CDH1,CTNNB1,PKD1
		1505	CUL4A-DDB1-WDR5B COMPLEX	1.23182	0.186858	0.606266	2	0.728255	CUL4A,DDB1,WDR5B
		1506	BVR-PKCD-ERK2 COMPLEX	1.23288	0.201507	0.604723	3	0.695495	MAPK1,BLVRA,PRKCD
		1507	WRAD COMPLEX (WDR5 RBBP5 ASH2L DPY30)	1.23305	0.172745	0.606014	2	0.762344	WDR5,RBBP5,DPY30,ASH2L,
		1508	ER MEMBRANE PROTEIN COMPLEX (EMC9)	1.23637	0.218579	0.597459	7	0.660192	EMC2,EMC4,EMC10,MMGT1,EMC1,EMC6,EMC7,EMC3,EMC9
		1509	PARL-STOML2-YME1L1 COMPLEX	1.23701	0.190476	0.597423	3	0.719931	YME1L1,PARL,STOML2
		1510	BAG6-AMFR-FAF2 COMPLEX	1.23702	0.202652	0.59923	3	0.693036	BAG6,FAF2,AMFR
		1511	PROTALPHA C5 COMPLEX	1.23746	0.181992	0.599799	2	0.739708	PTMA,PSMA1,ANP32A,SLC25A3,C1QBP
		1512	POLYCYSTIN-1-E-CADHERIN-BETA-CATENIN-FLOTILLIN-2 COMPLEX	1.23785	0.210101	0.600384	4	0.677365	CDH1,CTNNB1,PKD1,FLOT2,
		1513	KINASE MATURATION COMPLEX 1	1.238	0.231776	0.601816	11	0.634745	HSP90AA1,HSP90AB1,YWHAQ,YWHAB,HSPA4,YWHAG,YWHAE,YWHAZ,YWHAH,MAP2K5,CDC37,TRAF7,MARK2,MAP3K3,PDRG1,PFDN2,
		1514	CAND1-CUL4B-RBX1 COMPLEX	1.23829	0.166008	0.602754	2	0.77961	RBX1,CUL4B,CAND1
		1515	ITGA5-ITGB1-ADAM15 COMPLEX	1.23855	0.215953	0.603785	3	0.665439	ITGB1,ITGA5,ADAM15
		1516	DYNEIN-DYNACTIN COMPLEX	1.23868	0.199623	0.605251	3	0.699571	DYNC1I1,DYNLL1,DCTN1,DYNC1H1,DYNC1LI1
		1517	MRAS-PPP1CC-SHOC2 COMPLEX (HEXAMER)	1.24117	0.146	0.599221	2	0.83535	MRAS,PPP1CC,SHOC2
		1518	CCDC22-CCDC93-C16ORF62 COMPLEX	1.2422	0.203156	0.597844	3	0.691957	CCDC22,CCDC93,VPS35L
		1519	PLC-GAMMA-2-SYK-LAT-FCR-GAMMA COMPLEX	1.24685	0.183044	0.585058	3	0.737207	LAT,FCGR1A,PLCG2,SYK,
		1520	PRO-DEATH COMPLEX II CYTOSOLIC	1.24762	0.201818	0.584516	6	0.694825	TRAF2,FADD,BIRC2,RIPK1,CASP8,TRADD,
		1521	ING4 COMPLEX (ING4 JADE1 KAT7 MEAF6)	1.24773	0.196881	0.585992	4	0.705575	KAT7,JADE1,MEAF6,ING4,
		1522	DTX3L-PARP9-STAT1 COMPLEX	1.24825	0.183071	0.58612	3	0.737144	STAT1,PARP9,DTX3L
		1523	MBD1-MCAF1-SETDB1 COMPLEX	1.24844	0.210832	0.587333	3	0.675858	SETDB1,ATF7IP,MBD1
		1524	GALNS-LYSOSOMAL HYDROLASE 1.27 MDA COMPLEX	1.24962	0.200795	0.585473	4	0.69703	CTSA,GLB1,GALNS,NEU1,
		1525	ITGA5-ITGB1-SPP1 COMPLEX	1.24968	0.23092	0.58715	3	0.636351	ITGB1,ITGA5,SPP1
		1526	IRAK1-IRAK4-MYD88-PELI1-TRAF6 COMPLEX	1.25358	0.207224	0.576312	5	0.68335	IRAK1,PELI1,MYD88,IRAK4,TRAF6
		1527	UBIQUITIN E3 LIGASE (SMAD7 SMURF1) - TGFBR1	1.25421	0.177388	0.576045	3	0.750831	SMAD7,TGFBR1,SMURF1
		1528	MMP9-NEU1-TLR7 COMPLEX	1.25456	0.169884	0.576886	3	0.769591	MMP9,NEU1,TLR7
		1529	CASP8-FADD-MALT1-BCL10 COMPLEX	1.25481	0.207339	0.577899	4	0.683109	BCL10,FADD,CASP8,MALT1,
		1530	MAVS-TRAF3-TBK1-TFG COMPLEX	1.25638	0.214859	0.574922	4	0.667643	TRAF3,MAVS,TFG,TBK1,
		1531	PBAF COMPLEX	1.25875	0.219697	0.569394	11	0.657978	ACTL6A,SMARCA2,ACTB,SMARCB1,BCL7A,ARID2,PBRM1,SMARCC2,PHF10,BCL7C,SMARCC1,SMARCE1,SMARCD1,BRD7,
		1532	IKBKG-MAVS-TBK1 COMPLEX	1.25963	0.192079	0.568502	3	0.716294	MAVS,TBK1,IKBKG
		1533	NFKB1-NFKB2-RELA-RELB COMPLEX	1.26015	0.200385	0.568723	3	0.697917	NFKB1,NFKB2,RELB,RELA,
		1534	CETN2-RAD23A-XPC COMPLEX	1.26095	0.204	0.567847	3	0.690157	CETN2,RAD23A,XPC
		1535	HFE-HJV-TFR2 COMPLEX	1.26117	0.171756	0.569081	3	0.764836	HFE,HJV,TFR2
		1536	NCOR COMPLEX	1.26328	0.196154	0.564264	5	0.707182	HDAC3,TBL1X,NCOR1,GPS2,CORO2A,TBL1XR1,
		1537	KAISO-NCOR COMPLEX	1.26473	0.189655	0.561423	8	0.721806	HDAC3,TBL1X,KDM4A,NCOR1,KIF11,GPS2,ZBTB33,CORO2A,TBL1XR1,TRIM33,
		1538	CALM1-CCP110-CETN2 COMPLEX	1.26488	0.129482	0.562864	2	0.887455	CCP110,CALM1,CETN2
		1539	MLL1 CORE COMPLEX	1.26657	0.140281	0.559408	2	0.852693	WDR5,KMT2A,RBBP5,ASH2L,
		1540	PP1C-GBETA1 COMPLEX	1.26742	0.139535	0.558443	2	0.855006	PPP1CC,PPP1CA,PPP1CB,GNB1,
		1541	ACK1-GRB2-EGFR COMPLEX	1.26914	0.148077	0.554861	2	0.829219	EGFR,GRB2,TNK2
		1542	IRF8-SPI1-STAT1 COMPLEX	1.26984	0.151456	0.554464	3	0.819426	SPI1,STAT1,IRF8
		1543	AMFR-DERL1-VCP COMPLEX	1.27227	0.109312	0.548488	2	0.960936	VCP,DERL1,AMFR
		1544	ITGA2-ITGB1-CHAD COMPLEX	1.27333	0.170974	0.546947	3	0.766816	CHAD,ITGB1,ITGA2
		1545	ABI3-WAVE2-CYFIP1 COMPLEX	1.27521	0.167006	0.542442	3	0.777008	CYFIP1,ABI3,WASF2
		1546	GP130-JAK2-SOCS3 COMPLEX	1.27671	0.156489	0.539527	3	0.80524	SOCS3,JAK2,IL6ST
		1547	UBIQUITIN E3 LIGASE (SPOP DAXX CUL3)	1.27741	0.125714	0.539081	2	0.90027	SPOP,CUL3,DAXX
		1548	ECSIT-TAK1-TRAF6 COMPLEX	1.27742	0.157791	0.540923	3	0.801643	MAP3K7,ECSIT,TRAF6
		1549	DNAJB1-HSPA4-HSPA8 COMPLEX	1.27743	0.10828	0.54281	2	0.96505	HSPA8,DNAJB1,HSPA4
		1550	AAAU2013ATPASE COMPLEX PEROXISOMAL	1.28172	0.161034	0.530954	3	0.792813	PEX1,PEX6,PEX26
		1551	TNF-TNFR1-TRADD-RIP1-TRAF2 COMPLEX	1.28177	0.180952	0.532623	5	0.742196	TNF,TNFRSF1A,TRAF2,RIPK1,TRADD
		1552	SCRIB-GIT1-ARHGEF7 COMPLEX	1.28202	0.128353	0.533717	3	0.891257	ARHGEF7,SCRIB,GIT1
		1553	MKK4-ARRB2-ASK1 COMPLEX	1.28256	0.182365	0.533838	3	0.738821	ARRB2,MAP2K4,MAP3K5
		1554	CD147-GAMMA-SECRETASE COMPLEX	1.28354	0.19186	0.532597	5	0.716788	BSG,PSEN1,NCSTN,APH1A,PSENEN
		1555	BCL10-CARD14-MALT1 COMPLEX	1.28485	0.164835	0.530189	3	0.782687	BCL10,CARD14,MALT1
		1556	MPP7-DLG1-LIN7C COMPLEX	1.28495	0.147228	0.531802	3	0.831716	DLG1,MPP7,LIN7C
		1557	ARL3-RP2-UNC119 COMPLEX	1.28604	0.14916	0.530066	3	0.826058	RP2,ARL3,UNC119
		1558	UBIQUITIN E3 LIGASE (SMAD7-SMURF1) - TGF(BETA)	1.28635	0.16699	0.531005	4	0.777049	SMAD7,TGFBR1,TGFBR2,SMURF1,
		1559	FOXK1-PLK1-SPAG9 COMPLEX	1.28843	0.124294	0.526143	2	0.905201	SPAG9,PLK1,FOXK1
		1560	AR-AKT-APPL COMPLEX	1.28868	0.161793	0.527256	3	0.790771	AR,AKT1,APPL1
		1561	P32-CBF-DNA COMPLEX	1.29123	0.110895	0.520614	2	0.954697	NFYA,NFYB,C1QBP,NFYC,
		1562	CFAP410-NEK1-SPATA7 COMPLEX	1.29171	0.152	0.520797	3	0.817871	CFAP410,NEK1,SPATA7
		1563	NEMO-HIF2(ALPHA)-ARNT COMPLEX	1.29229	0.141414	0.520835	3	0.8492	ARNT,EPAS1,IKBKG
		1564	NADPH OXIDASE	1.29333	0.162571	0.519395	5	0.78869	CYBB,CYBA,NCF1,NCF2,RAC1,NCF4,
		1565	AP1G1-LZTFL1-TFRC COMPLEX	1.29346	0.157407	0.520911	3	0.802699	AP1G1,TFRC,LZTFL1
		1566	EMERIN-ACTIN-NMI-(ALPHAII)SPECTRIN COMPLEX	1.29507	0.16699	0.517564	4	0.777049	EMD,ACTB,NMI,SPTAN1,
		1567	BRCA1-BARD1-BACH1-DNA DAMAGE COMPLEX II	1.29737	0.152416	0.512244	3	0.816684	BACH1,NBN,BRCA1,MRE11,TOPBP1,RAD50,RBBP8,BARD1,
		1568	SCRIB-GIT1-ARHGEF7-PAK1 COMPLEX	1.29832	0.151575	0.511058	4	0.819087	PAK1,ARHGEF7,SCRIB,GIT1,
		1569	ARHGEF2-MAPK1-MAPK3-PXN COMPLEX	1.29865	0.157058	0.511929	4	0.803664	MAPK3,MAPK1,PXN,ARHGEF2,
		1570	DNMT1-RB1-HDAC1-E2F1 COMPLEX	1.29995	0.123389	0.50952	3	0.908373	RB1,DNMT1,E2F1,HDAC1,
		1571	MIG6-GRB2-EGFR COMPLEX	1.30031	0.10076	0.510457	2	0.996279	EGFR,GRB2,ERRFI1
		1572	CTNNB1-BTRC-PHF19 (SHORT ISOFORM) COMPLEX	1.30154	0.140684	0.508724	3	0.851445	CTNNB1,PHF19,BTRC
		1573	ELK1-SRF-ELK3 COMPLEX	1.30168	0.104972	0.510168	2	0.978511	SRF,ELK1,ELK3
		1574	ITGAV-ITGB3-SPP1 COMPLEX	1.30403	0.117761	0.50446	3	0.928631	ITGB3,ITGAV,SPP1
		1575	ALAS1-CLPP-CLPX COMPLEX	1.30408	0.123574	0.506267	3	0.907721	CLPX,ALAS1,CLPP
		1576	AMOT-CADHERIN-11-BETA-CATENIN-P120 COMPLEX	1.30437	0.155268	0.507168	4	0.808638	CTNND1,CTNNB1,CDH11,AMOT,
		1577	EXON JUNCTION COMPLEX (EIF4A3 MLN51 UPF3B MAGOH Y14)	1.30452	0.108	0.508658	2	0.966174	CASC3,EIF4A3,MAGOH,UPF3B,RBM8A
		1578	CTNNB1-EPCAM-FHL2-LEF1 COMPLEX	1.30647	0.165746	0.504433	4	0.780295	EPCAM,CTNNB1,FHL2,LEF1,
		1579	BAG6-UBL4A-TRC35 COMPLEX	1.30684	0.091954	0.505298	2	1.03596	UBL4A,BAG6,GET4
		1580	IL-2RALPHABETAGAMMA RECEPTOR-IL-2 COMPLEX HIGH AFFINITY	1.30713	0.166667	0.506459	4	0.777891	IL2RA,IL2RB,IL2RG,IL2,
		1581	CHUK-IKBKB-MAP3K14 COMPLEX	1.30794	0.0916179	0.505714	2	1.03755	IKBKB,CHUK,MAP3K14
		1582	SMYLE 2 COMPLEX	1.30806	0.0936864	0.507302	2	1.02786	MAPRE1,PDE4DIP,MAPRE3
		1583	NCOA6-DNA-PK-KU-PARP1 COMPLEX	1.30816	0.0943775	0.509047	2	1.02467	PARP1,XRCC6,XRCC5,PRKDC,NCOA6
		1584	CCND3-CRABP2-RARA COMPLEX	1.30832	0.144554	0.510491	3	0.839668	RARA,CRABP2,CCND3
		1585	INOS-S100A8A9 COMPLEX	1.30936	0.137864	0.509092	3	0.860234	S100A8,S100A9,NOS2
		1586	SMAD2-SKI-NCOR COMPLEX	1.31189	0.141153	0.503028	3	0.850002	NCOR1,SKI,SMAD2
		1587	ITGAV-ITGB8-MMP14-TGFB1 COMPLEX	1.31339	0.139286	0.49995	4	0.855782	TGFB1,ITGAV,ITGB8,MMP14,
		1588	SMYLE 1 COMPLEX	1.31467	0.153996	0.497679	7	0.812208	PRKAR2A,PRKACA,PRKAR2B,MAPRE1,PDE4DIP,CDK5RAP2,AKAP9,MAPRE3,
		1589	RIBOSOME CYTOPLASMIC	1.31486	0.0792079	0.499065	2	1.10068	RPLP1,RPLP2,RPLP0,RPS17,RPSA,RPS2,RPL35A,RPL7,RPL17,RPS4Y1,RPS3,RPS12,RPL13,RPL10,RPL12,RPL9,RPL22,RPL4,RPS19,RPL3,RPL13A,RPS27,RPL35,RPL27A,RPL5,RPL21,RPL28,RPS9,RPS5,RPS10,RPL29,RPL34,RPL14,RPS20,RPS3A,RPL26,RPL15,RPL27,RPL37A,RPL37,RPS7,RPS8,RPS15A,RPS16,RPS14,RPS23,RPS18,RPS29,RPS13,RPS11,RPL7A,RPS4X,RPL23A,RPS6,RPL23,RPS15,RPS24,RPS25,RPS26,RPS28,FAU,RPL30,RPL39,RPL31,RPL10A,RPL32,RPL11,RPL8…
		1590	FADD-TRADD-TRAF2 COMPLEX	1.3168	0.139286	0.494763	3	0.855782	TRAF2,FADD,TRADD
		1591	VTN-TAT COMPLEX	1.31886	0.139313	0.490072	3	0.855697	F2,SERPINC1,VTN
		1592	CBP-RARA-RXRA-DNA COMPLEX LIGAND STIMULATED	1.31988	0.102317	0.48882	3	0.98963	RARA,RXRA,CREBBP
		1593	PDLIM1-E-CADHERIN-BETA-CATENIN COMPLEX	1.32063	0.151697	0.488615	3	0.818738	PDLIM1,CDH1,CTNNB1
		1594	AXL-DOCK1-ELMO2-MET COMPLEX	1.3227	0.132265	0.483764	3	0.878228	MET,AXL,DOCK1,ELMO2,
		1595	NCKAP1-WASF3-RAC1 COMPLEX	1.32877	0.0744275	0.466714	2	1.12768	RAC1,WASF3,NCKAP1
		1596	CDC42-FCHSD2-WASL COMPLEX	1.32985	0.0828402	0.465145	2	1.08123	WASL,FCHSD2,CDC42
		1597	ITGAV-ITGB3-ADAM15 COMPLEX	1.33015	0.120879	0.466141	3	0.91729	ITGB3,ITGAV,ADAM15
		1598	INTEGRATOR-RNAPII COMPLEX	1.3302	0.0782779	0.467932	2	1.10581	POLR2A,POLR2B,INTS11,INTS3,INTS5,INTS8,INTS1,INTS12,INTS4,INTS2,INTS9,INTS7,INTS10,INTS6,
		1599	E6AP-HERC2-MAPK6-NEURL4 COMPLEX	1.33176	0.13215	0.465219	4	0.878605	HERC2,UBE3A,MAPK6,NEURL4,
		1600	JAK2-PAFR-TYK2 COMPLEX	1.33232	0.110891	0.465271	3	0.954712	JAK2,PTAFR,TYK2
		1601	ITGA4-ITGB1-CD63 COMPLEX	1.33388	0.0977444	0.462188	3	1.00946	ITGB1,CD63,ITGA4
		1602	P27-CYCLINE-CDK2 COMPLEX	1.33559	0.090573	0.458993	2	1.04252	CCNE1,CDK2,CDKN1B
		1603	RNA POLYMERASE II COMPLEX (CDK8 COMPLEX) CHROMATIN STRUCTURE MODIFYING	1.34012	0.113761	0.44663	4	0.943623	CCNC,GTF2F1,CDK8,CCNH,SMARCB1,MED21,SMARCC2,SMARCC1,
		1604	INTEGRATOR COMPLEX	1.34216	0.0888031	0.441853	2	1.05108	INTS11,INTS3,INTS5,INTS8,INTS1,INTS12,INTS4,INTS2,INTS9,INTS7,INTS10,INTS6,
		1605	TAK1-TAB1-TAB3 COMPLEX	1.3431	0.0951493	0.440857	3	1.02114	MAP3K7,TAB1,TAB3
		1606	BBSOME	1.34384	0.119923	0.440529	8	0.920737	BBIP1,BBS9,BBS7,BBS5,BBS1,TTC8,BBS4,BBS2,
		1607	ERN1-MAP3K5-TRAF2 COMPLEX	1.34419	0.108527	0.441371	3	0.964062	ERN1,TRAF2,MAP3K5
		1608	AHCYL1-FIP1L1-PAPOLA COMPLEX	1.34469	0.0507812	0.44154	2	1.29344	AHCYL1,PAPOLA,FIP1L1
		1609	CTNNB1-DDX5-HDGF COMPLEX	1.34471	0.0679245	0.443448	2	1.16733	DDX5,CTNNB1,HDGF
		1610	HUSH COMPLEX	1.34517	0.104167	0.444002	3	0.981855	PPHLN1,MPHOSPH8,TASOR
		1611	V-ATPASE-RAGULATOR-AXINLKB1-AMPK COMPLEX	1.34673	0.137066	0.440831	8	0.862755	AXIN1,LAMTOR5,ATP6V1B2,ATP6V0C,ATP6V1A,PRKAG1,ATP6V0D1,LAMTOR4,PRKAA1,STK11,LAMTOR1,LAMTOR3,LAMTOR2,PRKAB1,
		1612	SEPTIN3A-SEPTIN3B-SEPTIN5 COMPLEX	1.34781	0.0639175	0.439275	2	1.1937	SEPTIN5,SEPTIN3,SEPTIN3
		1613	P27-CYCLINE-CDK2 - UBIQUITIN E3 LIGASE (SKP1A SKP2 CUL1 CKS1B RBX1) COMPLEX	1.3479	0.0638298	0.440955	2	1.1943	CCNE1,CDK2,CDKN1B,CKS1B,RBX1,SKP1,SKP2,CUL1,
		1614	RAB11A-RAB11FIP1-SLAMF1 COMPLEX	1.34817	0.0990291	0.442107	3	1.0038	RAB11A,SLAMF1,RAB11FIP1
		1615	ITGA1-ITGB1-PTPN2 COMPLEX	1.35015	0.112403	0.437798	3	0.948836	ITGB1,PTPN2,ITGA1
		1616	SNARE COMPLEX (STX4 VAMP1 VAMP7)	1.35072	0.072407	0.437881	3	1.13962	VAMP1,VAMP7,STX4
		1617	KATNA1-KATNAL1-KATNB1-KATNBL1 COMPLEX	1.35141	0.109641	0.437686	4	0.959632	KATNA1,KATNB1,KATNAL1,KATNBL1,
		1618	FGF21-FGFR1C-KLB COMPLEX	1.35209	0.112205	0.437496	3	0.949602	FGFR1,KLB,FGF21
		1619	12S U11 SNRNP	1.35336	0.0633397	0.435202	2	1.19764	SNRPB,SNRPE,SNRPF,SNRPG,SNRPD1,SNRPD2,SNRPD3,YBX1,SNRNP35,SRSF7,SNRNP48,PDCD7,TOE1,SNRNP25,PRKRIP1
		1620	SMN-POLII-RHA COMPLEX	1.35402	0.0674374	0.43493	2	1.17046	GEMIN2,SNRPB2,SNRPB,TBP,POLR2A,GEMIN4,SNRPN,GTF2B,DHX9,DDX20,
		1621	ERLIN12-RNF170 COMPLEX	1.35449	0.101695	0.435383	3	0.992274	ERLIN1,ERLIN2,RNF170
		1622	BIF1-UVRAG-BECLIN1 COMPLEX	1.35511	0.0486381	0.435528	2	1.31213	BECN1,UVRAG,SH3GLB1
		1623	SPLICEOSOME B COMPLEX	1.35523	0.0786948	0.437173	3	1.1035	PRPF4,SART1,PRPF3,PPIH,SF3B1,WBP4,SNRNP200,PRPF6,LSM8,SNRPB2,SNRPA1,SNRPB,MFAP1,SNU13,SNRPE,SNRPF,SNRPG,LSM3,LSM6,SNRPD1,SNRPD2,SNRPD3,TXNL4A,SF3A3,SF3B2,EFTUD2,SF3B3,SF3B4,SF3A2,SF3A1,SMU1,PRPF8,PHF5A,PRPF38A,PRPF31,SNRNP40,ZMAT2,UBL5,LSM7,LSM2,SF3B6,LSM5,LSM4
		1624	UBIQUITIN E3 LIGASE (H2AFY SPOP CUL3)	1.35535	0.0503876	0.4389	2	1.29682	SPOP,MACROH2A1,CUL3
		1625	ELMO1-DOCK1-CRKII COMPLEX	1.35556	0.057377	0.440321	2	1.24051	CRK,DOCK1,ELMO1
		1626	ILK-HSP90-CDC37 COMPLEX	1.35559	0.0863454	0.442361	2	1.06326	HSP90AA1,ILK,CDC37
		1627	TIM23(SORT) COMPLEX (ROMO1 TIMM17A TIMM21 TIMM23 TIMM50) MITOCHONDRIAL	1.35651	0.0646388	0.441411	2	1.18884	TIMM23,ROMO1,TIMM50,TIMM17A,TIMM21
		1628	TNFR1-SIGNALING COMPLEX I MEMBRANE-BOUND	1.35851	0.133333	0.436713	5	0.874736	TNFRSF1A,TRAF2,BIRC2,RIPK1,TRADD
		1629	CAMK4-HSPA1L-HSPA8-IQCG COMPLEX	1.35872	0.0957031	0.438005	3	1.01862	HSPA8,HSPA1L,CAMK4,IQCG,
		1630	AKAP9-PDE4D-PRKACA COMPLEX	1.35915	0.101562	0.438582	3	0.992839	PRKACA,PDE4D,AKAP9
		1631	MKK4-ARRB2-JNK3 COMPLEX	1.35973	0.075	0.438685	3	1.12436	ARRB2,MAP2K4,MAPK10
		1632	FGF1-FGFR1-ITGB3 COMPLEX	1.36112	0.0790021	0.436216	3	1.10181	ITGB3,FGF1,FGFR1
		1633	AKT1-APPL1-HDAC3 COMPLEX	1.36193	0.0366599	0.435661	2	1.43463	HDAC3,AKT1,APPL1
		1634	EMERIN COMPLEX 32	1.36259	0.114901	0.435487	17	0.939297	SAP18,HDAC3,LMNB1,RBL1,EMD,ACTB,H3C1,RBL2,SMARCB1,TRIM28,NMI,HDAC1,SPTAN1,CHD4,SMARCC2,SMARCC1,TBL1Y,TBL1XR1,DPY30,BANF2,MED4,RCOR1,
		1635	ITGB3-ITGAV-CD47 COMPLEX	1.36493	0.0813954	0.429681	3	1.08887	ITGB3,ITGAV,CD47
		1636	MULTIPROTEIN BRIDGING COMPLEX (TRANSLATIONALLY COUPLED MRNA TURNOVER)	1.36629	0.110701	0.427577	4	0.955456	SYNCRIP,CSDE1,PABPC1,HNRNPD,PAIP1
		1637	ILK-LIMS1-PARVA COMPLEX	1.36721	0.0986193	0.426854	3	1.0056	LIMS1,ILK,PARVA
		1638	UBIQUITIN E3 LIGASE (BMI1 SPOP CUL3)	1.36798	0.0610236	0.426657	2	1.21379	SPOP,BMI1,CUL3
		1639	ATF2-HK1-VDAC1 COMPLEX	1.37171	0.0481928	0.41615	2	1.31612	ATF2,HK1,VDAC1
		1640	ITGAV-ITGB3-LAMA4 COMPLEX	1.3724	0.0951456	0.415896	3	1.02115	ITGB3,ITGAV,LAMA4
		1641	MAP2K4-MAP3K3-NBR1 COMPLEX	1.3736	0.0826772	0.414049	3	1.08209	MAP2K4,NBR1,MAP3K3
		1642	CF IIAM COMPLEX (CLEAVAGE FACTOR IIAM COMPLEX)	1.3763	0.11306	0.407432	5	0.946305	NUDT21,DHX16,PCF11,ERCC3,SFPQ,U2AF2,PTBP1,MRE11,U2AF1,TJP1,CAPRIN1,CPSF6,CPSF7,GTF2H4,CLP1,CPSF3,
		1643	ILK-PARVB-ARHGEF6 COMPLEX	1.37838	0.0662768	0.402677	3	1.17798	ILK,ARHGEF6,PARVB
		1644	GNAQ-GEFT-RHOA COMPLEX	1.3791	0.0464646	0.402525	2	1.33194	GNAQ,RHOA,ARHGEF25
		1645	ITGAV-ITGB3-ADAM23 COMPLEX	1.38036	0.0861057	0.400572	3	1.06446	ADAM23,ITGB3,ITGAV
		1646	RNA POLYMERASE II COMPLEX (RPB1 RAP74 CDK8 CYCC SRB7 BAF190 BAF47) CHROMATIN STRUCTURE MODIFYING	1.38079	0.0856574	0.401242	3	1.06673	CCNC,POLR2A,GTF2F1,CDK8,SMARCA2,SMARCB1,MED21
		1647	EMERIN COMPLEX 24	1.38107	0.104396	0.402375	10	0.980902	LMNA,RB1,LMNB1,MCM4,MCM2,EMD,H3C1,HNRNPU,H1-1,C1QBP,RBL2,NMI,MCM6,SAP130,BANF2
		1648	ITGAV-ITGB3-CD47-FCER2 COMPLEX	1.38341	0.0948767	0.396705	4	1.02238	ITGB3,FCER2,ITGAV,CD47,
		1649	ELN-FBLN5-FBN1 COMPLEX	1.38403	0.0698113	0.396776	3	1.15545	ELN,FBN1,FBLN5
		1650	CASEIN KINASE II-HMG1 COMPLEX	1.38612	0.0990654	0.391904	3	1.00364	HMGB1,CSNK2A2,CSNK2B,CSNK2A1,
		1651	EMERIN COMPLEX 25	1.38626	0.105066	0.39363	6	0.978126	BANF1,ZRANB2,LSM8,SSB,LMNB1,YWHAB,EMD,ACTB,HNRNPK,YWHAE,SNRPD1,G3BP1,CDC37,SAP130,BCCIP,LSM2,
		1652	SVIP-VCP-DERL1 COMPLEX	1.38697	0.0393996	0.393417	2	1.40341	VCP,SVIP,DERL1
		1653	VPS34-VPS15-BECLIN1-UVRAG-SLAMF1 COMPLEX	1.38807	0.0453686	0.391763	2	1.34229	SLAMF1,BECN1,PIK3C3,PIK3R4,UVRAG
		1654	RNF11-SMURF2-STAMBP COMPLEX	1.38848	0.0702087	0.392548	3	1.15299	STAMBP,SMURF2,RNF11
		1655	PROHIBITIN 2 COMPLEX MITOCHONDRIAL	1.39085	0.0390625	0.387168	2	1.40713	HAX1,SLC25A5,PHB1,VDAC2,PHB2
		1656	ITGB1-RAP1A-PKD1 COMPLEX	1.3909	0.0671642	0.389174	3	1.17222	ITGB1,RAP1A,PKD1
		1657	VPS34-VPS15-BECLIN1-SLAMF1 COMPLEX	1.39094	0.0383877	0.39127	2	1.41468	SLAMF1,BECN1,PIK3C3,PIK3R4,
		1658	FGF1-ITGAV-ITGB3 COMPLEX	1.39192	0.0653846	0.39006	3	1.18386	ITGB3,FGF1,ITGAV
		1659	OTUB1-RNF128-USP8 COMPLEX	1.39265	0.0449219	0.389764	2	1.34658	USP8,RNF128,OTUB1
		1660	CETN2-RAD23B-XPC COMPLEX	1.39333	0.0794574	0.389824	3	1.09932	CETN2,RAD23B,XPC
		1661	EIF4E2-GIGYF2-ZNF598 COMPLEX	1.39355	0.0385356	0.391361	2	1.41301	EIF4E2,GIGYF2,ZNF598
		1662	MITOFILIN COMPLEX MITOCHONDRIAL	1.39591	0.0791506	0.385548	4	1.101	MTX2,MTX1,IMMT,CHCHD6,DNAJC11,CHCHD3,SAMM50
		1663	ITGA11-ITGB1-COL1A1 COMPLEX	1.39958	0.0617284	0.375629	3	1.20881	COL1A1,ITGB1,ITGA11
		1664	ARHGEF7-GIT2-PAK1 COMPLEX	1.40078	0.0760456	0.373895	3	1.11836	PAK1,ARHGEF7,GIT2
		1665	DOLICHOL-PHOSPHATE MANNOSE (DPM) SYNTHASE	1.40191	0.0652174	0.372437	3	1.18497	DPM1,DPM2,DPM3
		1666	ITCH-MAP3K7-NDFIP1 COMPLEX	1.40224	0.0629921	0.373596	3	1.20002	MAP3K7,ITCH,NDFIP1
		1667	AKAP250-PKA-PDE4D COMPLEX	1.40339	0.0449219	0.37211	3	1.34658	PRKACA,AKAP12,PDE4D
		1668	GATOR1 COMPLEX	1.40561	0.0235294	0.366612	2	1.62655	DEPDC5,NPRL3,NPRL2
		1669	IKBKG-MAVS-TRAF2 COMPLEX	1.40571	0.0400763	0.368506	3	1.39603	TRAF2,MAVS,IKBKG
		1670	CELL-CELL JUNCTION COMPLEX (ARHGAP10 CTNNA1 CTNNB1)	1.40594	0.0506823	0.369972	3	1.29429	ARHGAP10,CTNNA1,CTNNB1
		1671	MLL-HCF COMPLEX	1.40842	0.0773694	0.364059	4	1.11087	MEN1,SERPIND1,HCFC1,WDR5,KMT2A,RBBP5,ASH2L
		1672	EMERIN-ACTIN-NMI COMPLEX	1.40851	0.0650888	0.365975	3	1.18583	EMD,ACTB,NMI
		1673	MWRAD COMPLEX (MLL1 WDR5 RBBP5 ASH2L DPY30)	1.40924	0.0625	0.365643	3	1.20343	WDR5,KMT2A,RBBP5,DPY30,ASH2L
		1674	EMERIN ARCHITECTURAL COMPLEX	1.40942	0.0982659	0.367337	6	1.00716	LMNA,LMNB1,EMD,ACTB,NMI,SPTAN1,
		1675	ITGAV-ITGB3-THBS1 COMPLEX	1.41048	0.0580271	0.366165	3	1.23562	ITGB3,ITGAV,THBS1
		1676	TRAF2-MALT1 COMPLEX	1.41237	0.0327198	0.362264	2	1.48386	TRAF2,MALT1,MALT1
		1677	MIB SUBCOMPLEX (MTX2 MTX3 SAMM50) MITOCHONDRIAL	1.4139	0.0430712	0.359881	2	1.36481	MTX2,MTX3,SAMM50
		1678	SERINE-PALMITOYLTRANSFERASE (SPTLC1 SPTLC2 SSSPTB) COMPLEX	1.41396	0.0141988	0.36204	2	1.8447	SPTLC1,SPTLC2,SPTSSB
		1679	ITGAV-ITGB3-SLC3A2 COMPLEX	1.41876	0.0506823	0.348165	3	1.29429	ITGB3,ITGAV,SLC3A2
		1680	OTUB1-UBC13-MMS2 COMPLEX	1.41965	0.0137795	0.34737	2	1.85763	UBE2N,UBE2V2,OTUB1
		1681	SBNO1-TEAD4-YAP1 COMPLEX	1.4203	0.0337711	0.347559	2	1.47017	SBNO1,YAP1,TEAD4
		1682	MRIT COMPLEX	1.42224	0.0198807	0.343334	2	1.69939	CFLAR,BCL2L1,CASP8
		1683	KSR1-BRAF-MEK COMPLEX	1.42232	0.0561798	0.345315	3	1.24965	BRAF,MAP2K1,KSR1
		1684	EGFR-CBL-GRB2 COMPLEX	1.42366	0.019802	0.343207	2	1.7011	EGFR,CBL,GRB2
		1685	ITGA2B-ITGB3-TLN1 COMPLEX	1.42456	0.0387454	0.342277	3	1.41066	ITGB3,ITGA2B,TLN1
		1686	BCL10-CARD9-CASP8-MALT1-PYCARD INFLAMMASOME COMPLEX	1.42518	0.0523364	0.342517	5	1.28037	BCL10,CASP8,CARD9,MALT1,PYCARD
		1687	ITGAV-ITGB3-PPAP2B COMPLEX	1.42614	0.046875	0.341517	3	1.32813	PLPP3,ITGB3,ITGAV
		1688	SMC5-6-EID3 COMPLEX	1.42935	0.00992064	0.33274	2	1.9991	SMC5,EID3,NSMCE1,NSMCE2,NSMCE3,SMC6,
		1689	CEBPE-E2F1-RB1 COMPLEX	1.42948	0.0427184	0.33447	3	1.36837	RB1,E2F1,CEBPE
		1690	ITGAV-ITGB6-TGFB3 COMPLEX	1.43054	0.0401691	0.333579	3	1.39503	ITGAV,TGFB3,ITGB6
		1691	CTNNB1-FERMT2-TCF7L2 COMPLEX	1.43167	0.0523139	0.332241	3	1.28055	CTNNB1,FERMT2,TCF7L2
		1692	GATOR2 COMPLEX	1.43403	0.0655431	0.326957	3	1.18281	SEC13,WDR59,SEH1L,WDR24,MIOS
		1693	FACT COMPLEX UV-ACTIVATED	1.43445	0.0185185	0.327943	2	1.73005	CSNK2A2,CSNK2B,CSNK2A1,SSRP1,SUPT16H
		1694	DISTAL CENTRIOLE COMPLEX	1.43592	0.037037	0.325258	3	1.43019	OFD1,KIAA0753,PIBF1
		1695	TNFR1-TRADD-TRAF2-CIAP1 COMPLEX	1.43641	0.0628684	0.325982	4	1.20088	TNFRSF1A,TRAF2,BIRC2,TRADD,
		1696	7SK SNRNP-LEC COMPLEX	1.43739	0.00575816	0.325006	2	2.23224	ELL,LARP7,ICE2,MEPCE,ZC3H8,ICE1,
		1697	ILK-SERCA2A-PLN COMPLEX	1.43743	0.0154143	0.32729	2	1.80927	ATP2A2,PLN,ILK
		1698	CDCP1-SRC-EGFR COMPLEX	1.43759	0.0522388	0.32923	3	1.28118	EGFR,SRC,CDCP1
		1699	CASEIN KINASE II (BETA-DIMER ALPHA ALPHA')	1.43846	0.0186916	0.32899	2	1.72604	CSNK2A2,CSNK2B,CSNK2A1
		1700	NFKB2(P49)-RELA-SP1 COMPLEX	1.43853	0.00592885	0.331189	2	2.21977	SP1,NFKB2,RELA
		1701	TAK1 COMPLEX	1.4387	0.0371094	0.333157	3	1.42935	MAP3K7,TAB1,TAB2
		1702	CDK8-MED6-PARP1 COMPLEX	1.43883	0.014	0.335255	2	1.85078	MED6,PARP1,CDK8
		1703	ITGA3-ITGB1-BSG COMPLEX	1.44259	0.0551331	0.325342	3	1.2578	ITGB1,ITGA3,BSG
		1704	CABLES1-TP53-TP73 COMPLEX	1.44867	0.0412574	0.30825	3	1.38345	TP73,TP53,CABLES1
		1705	LGR4-RSPO SUPERCOMPLEX	1.44914	0.0968992	0.309234	10	1.01323	WASL,DVL2,DIAPH1,MAP2K2,IQGAP1,PXN,MAP2K1,PTK2,LGR4,RSPO3,
		1706	SELK MULTIPROTEIN COMPLEX	1.45039	0.0711462	0.307567	6	1.14724	RPN1,RPN2,CANX,DDOST,STT3A,VCP,SELENOS,DERL1,DERL2,SELENOK,
		1707	CDK8 SUBCOMPLEX (CCNC CDK8 MED12)	1.45196	0.013834	0.30503	2	1.85592	CCNC,CDK8,MED12
		1708	ESCRT-III COMPLEX	1.45393	0.0671785	0.300822	6	1.17212	CHMP2A,CHMP1B,CHMP4C,CHMP6,CHMP4A,CHMP4B,CHMP1A,CHMP5,CHMP2B,CHMP3,
		1709	CRK-CRKL-PDGFRA-RAPGEF1 COMPLEX	1.45484	0.0368324	0.300421	3	1.43259	PDGFRA,CRK,CRKL,RAPGEF1,
		1710	DCS COMPLEX	1.45503	0.0394737	0.302164	3	1.40259	PTBP1,HNRNPH1,KHSRP,PTBP2,
		1711	CBL-EGFR-VAV2 COMPLEX	1.45793	0.0364683	0.294996	3	1.43689	EGFR,CBL,VAV2
		1712	APH1A-PSEN2-NCSTN COMPLEX	1.45801	0.0435644	0.297207	3	1.35987	PSEN2,NCSTN,APH1A
		1713	TSC (TSC1 TSC2 AXIN GSK3) COMPLEX	1.46004	0.0375494	0.293642	4	1.42424	AXIN1,TSC2,GSK3B,TSC1,
		1714	DLG5-SORBS3-CTNNB1 COMPLEX	1.46032	0.0315985	0.295159	3	1.49896	SORBS3,CTNNB1,DLG5
		1715	ITGAV-ITGB3-NOV COMPLEX	1.46096	0.0487329	0.295654	3	1.31129	ITGB3,ITGAV,CCN3
		1716	CCNC-CDK8-MED1-MED6-MED7 XCOMPLEX	1.46145	0.00588235	0.296603	2	2.22313	MED7,MED6,CCNC,CDK8,MED1
		1717	ITGAV-ITGB6-SPP1 COMPLEX	1.46147	0.0458891	0.299044	3	1.33735	ITGAV,SPP1,ITGB6
		1718	ILK-LIMS2-PARVA COMPLEX	1.46271	0.0398482	0.297321	3	1.3985	ILK,LIMS2,PARVA
		1719	RIN1-STAM2-EGFR COMPLEX EGF STIMULATED	1.46318	0.045098	0.298176	3	1.34488	STAM2,EGFR,RIN1
		1720	KIAA0753-FOR20-OFD1 COMPLEX	1.46496	0.0419708	0.295121	3	1.37602	OFD1,KIAA0753,CEP20
		1721	COG1-COG8-COG5-COG6-COG7 SUBCOMPLEX	1.46541	0.043956	0.296316	3	1.35599	COG7,COG1,COG8,COG5,COG6
		1722	STAT3-NLK-MAP3K7 COMPLEX	1.46636	0.0234834	0.296139	3	1.62739	MAP3K7,STAT3,NLK
		1723	EMERIN REGULATORY COMPLEX	1.46639	0.0957031	0.298715	7	1.01862	HDAC3,BANF1,RBL1,EMD,ACTB,H3C1,H1-1,HDAC1,LMO7
		1724	MULTIPROTEIN COMPLEX (CBLB EGFR SH3KBP1)	1.46641	0.0311284	0.301384	3	1.50545	EGFR,CBLB,SH3KBP1
		1725	CD44-ERBB2-GRB2-VAV2 COMPLEX	1.4678	0.0224299	0.299565	3	1.64724	ERBB2,CD44,VAV2,GRB2,
		1726	MTORC2 COMPLEX (MAPKAP1 MLST8 MTOR RICTOR)	1.46787	0.00769231	0.302143	2	2.10833	MTOR,RICTOR,MAPKAP1,MLST8,
		1727	ITGAV-ITGB3-COL4A3 COMPLEX	1.46987	0.0277228	0.29867	3	1.5556	ITGB3,ITGAV,COL4A3
		1728	ACTB-ANP32A-C1QBP-PSMA1-PTMA-PSMA1 COMPLEX	1.47054	0.0197239	0.299336	3	1.70281	PTMA,PSMA1,ANP32A,ACTB,SLC25A3,C1QBP,
		1729	ITGAV-ITGB1-SPP1 COMPLEX	1.47216	0.0220441	0.296911	3	1.65474	ITGB1,ITGAV,SPP1
		1730	PAQR3-SCAP-SREBF2 COMPLEX	1.47226	0.0304183	0.299483	3	1.51544	SCAP,SREBF2,PAQR3
		1731	HOPS COMPLEX	1.47471	0.0473485	0.293905	4	1.32378	VPS41,VPS33A,VPS39,VPS16,VPS11,VPS18,
		1732	I-KAPPA-B KINASE COMPLEX	1.47628	0.0437158	0.291655	3	1.35837	IKBKB,CHUK,IKBKG
		1733	UBIQUITIN E3 LIGASE (DET1 DDB1 CUL4A RBX1 COP1)	1.47635	0.0351562	0.294344	3	1.45276	RBX1,CUL4A,DDB1,DET1,COP1
		1734	APH1A-PSEN1-NCSTN COMPLEX	1.47934	0.0283976	0.288041	3	1.54519	PSEN1,NCSTN,APH1A
		1735	RETROMER COMPLEX (SNX1 SNX2 VPS35 VPS29 VPS26A)	1.48289	0.0344203	0.279846	3	1.46193	SNX2,VPS26A,SNX1,VPS35,VPS29
		1736	COG COMPLEX	1.48331	0.0344828	0.281486	3	1.46114	COG7,COG2,COG1,COG3,COG8,COG4,COG5,COG6,
		1737	RAGULATOR-RAG COMPLEX	1.48427	0.0545113	0.281057	5	1.26272	LAMTOR5,LAMTOR4,LAMTOR1,RRAGA,RRAGC,LAMTOR3,LAMTOR2
		1738	PRKAA1-PRKAB2-PRKAG1 COMPLEX	1.48429	0.0113852	0.283879	3	1.93986	PRKAB2,PRKAG1,PRKAA1
		1739	ITGAV-ITGB3-EGFR COMPLEX	1.48475	0.0247619	0.285489	3	1.60447	EGFR,ITGB3,ITGAV
		1740	SERINE-PALMITOYLTRANSFERASE (SPTLC1 SPTLC2 SSSPTA) COMPLEX	1.48573	0.00414938	0.285411	2	2.37167	SPTLC1,SPTLC2,SPTSSA
		1741	RNA POLYMERASE III COMPLEX	1.48702	0.0374753	0.284263	3	1.4251	POLR3A,POLR1C,POLR3G,CRCP,POLR3D,POLR1D,POLR2H,POLR2K,POLR2L,POLR3C,POLR3F,POLR3E,POLR3B,POLR3K,POLR3H
		1742	ITGB3-ITGAV-VTN COMPLEX	1.48777	0.0235294	0.284589	3	1.62655	VTN,ITGB3,ITGAV
		1743	PREFOLDIN COMPLEX	1.48785	0.00199601	0.28744	2	2.67861	PFDN6,PFDN1,VBP1,PFDN5,PFDN4,PFDN2,
		1744	PELI1-IRAK4-IRAK1-TRAF6 COMPLEX IL-1-INDUCED	1.49241	0.0258303	0.275864	4	1.58619	IRAK1,PELI1,IRAK4,TRAF6,
		1745	CTGFHCS24-ACTIN(BETAGAMMA) COMPLEX	1.49332	0.00195695	0.276183	2	2.68678	CCN2,ACTB,ACTG1
		1746	ITGAV-ITGB3-PXN-PTK2B COMPLEX	1.49339	0.0317757	0.279081	4	1.49654	ITGB3,ITGAV,PXN,PTK2B,
		1747	CD4 RECEPTOR COMPLEX	1.49675	0.0611855	0.272223	7	1.21264	CD4,TFRC,LCK,TUBB,PTPRC,VIM,MYH9,PTPRCAP,TUBA1C
		1748	RNA POLYMERASE II COMPLEX (CBP PCAF RPB1 BAF47 CYCC CDK8) CHROMATIN STRUCTURE MODIFYING	1.49741	0.0430528	0.273073	4	1.36499	CCNC,POLR2A,CDK8,SMARCB1,CREBBP,KAT2B,
		1749	ITAGV-ITGB3-F11R COMPLEX	1.49842	0.0162933	0.273265	3	1.78533	ITGB3,ITGAV,F11R
		1750	TLR3 SIGNALING COMPLEX	1.50039	0.0232558	0.270227	4	1.6316	TLR3,MAP3K7,TAB2,TRAF6,
		1751	DLG5-MST1-MST2 COMPLEX	1.50177	0.0238569	0.269209	3	1.62057	STK4,STK3,DLG5
		1752	DEATH INDUCED SIGNALING COMPLEX II (CASP8 CFLAR FADD) CYTOSOLIC CD95L INDUCED	1.50234	0.0139442	0.270704	3	1.8525	CFLAR,FADD,CASP8
		1753	COG5-COG6-COG7 SUBCOMPLEX	1.50284	0.0195695	0.272356	3	1.70621	COG7,COG5,COG6
		1754	GAMMA-SECRETASE COMPLEX (APH1A PSEN2 PSENEN NCSTN)	1.50302	0.0216535	0.27518	4	1.66247	PSEN2,NCSTN,APH1A,PSENEN,
		1755	CTNNB1-FERMT2-YBX1 COMPLEX	1.50358	0.00392927	0.277019	2	2.39477	CTNNB1,YBX1,FERMT2
		1756	ERBB3-ITGAV-ITGB3-NRG1 COMPLEX	1.50784	0.0296443	0.266989	4	1.5266	ITGB3,ITGAV,ERBB3,NRG1,
		1757	MSL COMPLEX	1.50928	0.0141988	0.266383	3	1.8447	MSL1,MSL3,KAT8,MSL2,
		1758	CTNNB1-GSK3B-PHF19 COMPLEX	1.50948	0.0264084	0.269342	3	1.57662	CTNNB1,GSK3B,PHF19
		1759	ERBB2-MEMO-SHC COMPLEX	1.51115	0.0187617	0.2674	3	1.72442	ERBB2,SHC1,MEMO1
		1760	COG SUBCOMPLEX (COG5 COG6 COG7 COG8)	1.51642	0.0336634	0.255528	3	1.47155	COG7,COG8,COG5,COG6,
		1761	MLL2 COMPLEX	1.521	0.0551181	0.24578	6	1.25792	MEN1,KMT2D,OGT,PSIP1,HCFC1,WDR5,RBBP5,DPY30,ASH2L,HCFC2,
		1762	AKT1-CDC37-CDK4-HSPA1A-HSP90AA1-NR3C1-PPP5C-RAF1-TSC1-TSC2 COMPLEX	1.52131	0.0535373	0.248305	7	1.27053	RAF1,NR3C1,HSP90AA1,HSPA1A,CDK4,AKT1,TSC2,PPP5C,CDC37,TSC1,
		1763	GAMMA-SECRETASE COMPLEX (APH1A NCSTN PSENEN PSEN1 TMP21)	1.52583	0.0283019	0.239146	4	1.54665	TMED10,PSEN1,NCSTN,APH1A,PSENEN
		1764	STUB1-HSPA8-MAPT-UBE2D2 COMPLEX	1.53182	0.0156556	0.22507	3	1.80257	MAPT,HSPA8,UBE2D2,STUB1,
		1765	GIT1-ARHGEF7-PAK1-PXN COMPLEX	1.54408	0.027451	0.196877	4	1.55986	PXN,PAK1,ARHGEF7,GIT1,
		1766	MLL1 COMPLEX	1.54488	0.0209924	0.197666	4	1.67587	MEN1,OGT,HCFC1,WDR5,KMT2A,RBBP5,DPY30,ASH2L,
		1767	ARF1-ARFIP2-ARL1-PKD2 COMPLEX	1.54617	0.0329068	0.19733	4	1.4814	ARL1,ARFIP2,ARF1,PKD2,
		1768	EGFR-NHERF1-PTEN COMPLEX	1.54617	0.021611	0.200305	3	1.66332	SLC9A3R1,EGFR,PTEN
		1769	TM4SF5-ITGA5-EGFR COMPLEX	1.54715	0.0116505	0.200626	3	1.92994	TM4SF5,EGFR,ITGA5
		1770	CD44-ERK1-ERK2-RHAMM COMPLEX	1.55474	0.0151229	0.185696	4	1.8175	HMMR,CD44,MAPK3,MAPK1,
		1771	ITGAV-ITGB5-PLAUR COMPLEX	1.5551	0.00554529	0.187958	3	2.24831	ITGAV,ITGB5,PLAUR
		1772	ITGAV-ITGB5-SPP1 COMPLEX	1.55894	0.00576923	0.181435	3	2.23142	ITGAV,SPP1,ITGB5
		1773	PTEN-PP1MA-SMAD2-SMAD3 COMPLEX	1.55944	0.0211132	0.183257	4	1.67339	PPM1A,PTEN,SMAD3,SMAD2,
		1774	SNARE COMPLEX (SNAP23 STX11 VAMP2)	1.56171	0.0158103	0.180941	3	1.79832	SNAP23,STX11,VAMP2
		1775	HSP90AA1-TSC1-TSC2 COMPLEX	1.56585	0.00769231	0.175074	3	2.10833	HSP90AA1,TSC2,TSC1
		1776	SNARE COMPLEX (STX6 VAMP3 VAMP4 VAMP8)	1.56612	0.0139442	0.177312	4	1.8525	STX6,VAMP4,VAMP3,VAMP8,
		1777	EMERIN COMPLEX 1	1.56696	0.019802	0.178372	8	1.7011	MYH9,EMD,ACTB,MYO1E,SPTAN1,CNN3,LMO7,SIKE1,
		1778	CASP8-CHUK-IKBKB-MALT1-BCL10 COMPLEX	1.56845	0.019084	0.178164	5	1.71706	IKBKB,CHUK,BCL10,CASP8,MALT1
		1779	ITGAV-ITGB5-ADAM9 COMPLEX	1.57042	0.0101215	0.176311	3	1.99049	ITGAV,ITGB5,ADAM9
		1780	MTORC2 COMPLEX (PROTOR1)	1.57061	0.00372439	0.179165	3	2.41744	MTOR,PRR5,RICTOR,MAPKAP1,MLST8
		1781	C COMPLEX SPLICEOSOME	1.57065	0.0306306	0.18241	11	1.51243	SART1,HNRNPR,PLRG1,AQR,SYNCRIP,CDC40,SF3B1,SNRNP200,PRPF6,SLU7,SYF2,HNRNPC,SNRPB2,HNRNPA1,SNRPA1,PABPC1,SNRPB,DDX5,HNRNPA2B1,HNRNPH1,RBMX,EIF4A3,MTREX,HNRNPA3,HNRNPM,HNRNPF,MAGOH,HNRNPK,SNRPE,SNRPF,SNRPG,LSM3,SNRPD1,SNRPD2,SNRPD3,HNRNPU,U2AF1,SRSF1,SF3A3,SF3B2,PRPF4B,SNW1,FRG1,DHX8,EFTUD2,SF3B3,SF3A2,SF3A1,ZCCHC8,PRPF8,CWC27,ALYREF,SRRM1,CACTIN,DHX38,PPWD1,ESS2,SNRNP40,CDC5L,GPATCH1,WDR83,DDX23,C…
		1782	ITGA3-ITGB1-THBS1 COMPLEX	1.57149	0.00202429	0.183964	3	2.67279	ITGB1,THBS1,ITGA3
		1783	AUP1-OS9-SEL1L-UBC6E-UBXD8 COMPLEX	1.57277	0.0255474	0.18425	5	1.59096	OS9,FAF2,SEL1L,UBE2J1,AUP1
		1784	HMEDIATOR COMPLEX (MED23 CDK8 CCNC)	1.57436	0	0.184044	3	4	CCNC,CDK8,MED23
		1785	HMEDIATOR COMPLEX (MED23 CDK8 CCNC MED7)	1.57484	0.00382409	0.186485	3	2.40626	MED7,CCNC,CDK8,MED23,
		1786	MTORC2 COMPLEX (PROTOR2)	1.57491	0	0.190162	3	4	MTOR,PRR5L,RICTOR,MAPKAP1,MLST8
		1787	GAMMA-SECRETASE COMPLEX (APH1A PSEN1 PSENEN NCSTN)	1.57716	0.0119522	0.187985	4	1.91893	PSEN1,NCSTN,APH1A,PSENEN,
		1788	VCP-VIMP-DERL1-DERL2-HRD1-SEL1L COMPLEX	1.58249	0.0184843	0.178038	4	1.73085	VCP,SYVN1,SELENOS,DERL1,DERL2,SEL1L,
		1789	MEDIATOR COMPLEX 1	1.58388	0.00585938	0.178108	3	2.2248	MED14,MED6,CCNC,CDK8,MED23
		1790	ITGA3-ITGB1-CD151 COMPLEX	1.58437	0.00579151	0.180898	3	2.22977	ITGB1,ITGA3,CD151
		1791	PROTALPHA C2 COMPLEX	1.586	0.00927644	0.180485	3	2.02796	PTMA,MARCKSL1,ACTB,SET,
		1792	CLASS C VPSHOPS COMPLEX	1.58758	0.0174081	0.180368	4	1.75676	RAB5A,EEA1,VPS39,VPS16,VPS11,VPS18,
		1793	SPLICEOSOME C COMPLEX	1.59446	0.00922509	0.167527	5	2.03035	CASC3,PLRG1,AQR,CDC40,SNRNP200,BCAS2,SYF2,SNRPB2,SNRPA1,SNRPB,EIF4A3,BUD31,MAGOH,SNRPE,SNRPF,SNRPG,SNRPD1,SNRPD2,SNRPD3,PPIG,SNW1,EFTUD2,PRPF8,DHX38,PPWD1,CDC5L,YJU2,CRNKL1,CWC22,XAB2,RBM22,CWC25,CWC15,ISY1,PRPF19,PPIE,SRRM2,PPIL1,RBM8A
		1794	17S U2 SNRNP	1.59792	0.00379507	0.162854	3	2.40949	U2SURP,DHX15,SF3B1,DNAJC8,SMNDC1,SNRPB2,SNRPA1,HSPD1,SNRPB,U2AF2,SNRPE,SNRPF,SNRPG,SNRPD1,SNRPD2,SNRPD3,U2AF1,SRSF1,SF3A3,TRAP1,SF3B2,SF3B3,SF3B4,SF3A2,SF3A1,DDX46,PHF5A,CHERP,RBM17,SF3B5,HMG20B,PUF60,SF3B6
		1795	SNARE COMPLEX (SNAP23 STX4 VAMP2)	1.59895	0.00194553	0.164533	3	2.6892	SNAP23,VAMP2,STX4
		1796	NUCLEAR PORE COMPLEX	1.59925	0.0285171	0.168088	7	1.54337	NUP42,NUP155,TPR,NUP214,NUP62,NUP153,RANBP2,NUP98,SEC13,NUP107,RAE1,NUP160,GLE1,NUP188,NUP54,NUP93,NUP43,NUP37,NUP35,NUP210,NUP133,AHCTF1,NUP205,SEH1L,POM121,NUP88,NDC1,NUP58,NUP85,AAAS,NUP50
		1797	SPLICEOSOME E COMPLEX	1.60126	0.0156863	0.167705	35	1.80172	DDX39A,ARID1A,GEMIN2,U2SURP,DHX15,PRPF4,SART1,HNRNPR,PRPF3,PPIH,HTATSF1,NUDT21,SYNCRIP,PRPF40A,RBMXL2,SF3B1,SNRNP200,BCAS2,DNAJC8,PRPF6,SCAF4,LUC7L3,ACTL6A,HNRNPC,SNRPB2,SNRNP70,SNRPA,SNRPC,HNRNPA1,SNRPA1,SNRPB,HNRNPL,DDX5,HNRNPA2B1,U2AF2,SMARCA1,HNRNPH1,FUS,MTREX,RBM25,SMARCA2,SMARCA4,HNRNPM,NCBP2,HNRNPF,GEMIN4,HNRNPK,SNRPE,SNRPF,SNRPG,SNRPD1,SNRPD2,SNRPD3,YBX1,SRSF3,RBM10,HNRNPU,U2AF1,SRSF2,SRS…
		1798	SNARE COMPLEX (SNAP23 STX4 VAMP1)	1.60526	0	0.16308	3	4	SNAP23,VAMP1,STX4
		1799	ITGAV-ITGB5-CYR61 COMPLEX	1.60549	0	0.167276	3	4	CCN1,ITGAV,ITGB5
		1800	ITGA3-ITGB1-CD63 COMPLEX	1.61082	0.00193798	0.159411	3	2.6908	ITGB1,CD63,ITGA3
		1801	ITGB5-ITGAV-VTN COMPLEX	1.61572	0.00392157	0.151977	3	2.3956	VTN,ITGAV,ITGB5
		1802	SOG COMPLEX	1.6223	0.0149813	0.142236	5	1.82156	SEC13,NPRL3,SZT2,WDR59,NPRL2,SEH1L,WDR24,MIOS,
		1803	CORVET COMPLEX	1.6225	0.00787402	0.146564	4	2.09832	VPS8,TGFBRAP1,VPS33A,VPS16,VPS11,VPS18,
		1804	SNARE COMPLEX (SNAP23 STX4 VAMP8)	1.62395	0	0.148224	3	4	SNAP23,STX4,VAMP8
		1805	TNFR2-TRAF SIGNALING COMPLEX	1.62495	0.00392927	0.151259	4	2.39477	TNFRSF1B,TRAF2,TRAF3,BIRC2,
		1806	PXN-ITGB5-PTK2 COMPLEX	1.62622	0	0.153609	3	4	ITGB5,PXN,PTK2
		1807	MAPK1-PTK2-PXN COMPLEX	1.62834	0.00199203	0.15434	3	2.67943	MAPK1,PXN,PTK2
		1808	EGFR-CONTAINING SIGNALING COMPLEX	1.63837	0.0118343	0.13878	4	1.9232	PIK3C2A,PIK3C2B,EGFR,ERBB2,
		1809	CASP8-CASP10-FADD-FLIP(S)-RIPK1 COMPLEX	1.63873	0.00594059	0.143689	5	2.21892	CFLAR,FADD,RIPK1,CASP8,CASP10
		1810	WIP-WASP-ACTIN-MYOSIN-IIA COMPLEX	1.64171	0.0146789	0.143283	6	1.83036	WIPF1,MYL12A,MYH9,WAS,MYL6,ACTA2,
		1811	RXFP1 SIGNALOSOME	1.64424	0.00753296	0.144832	6	2.11731	PRKACA,AKAP5,ARRB2,ADCY2,PDE4D,RXFP1,
		1812	ITGAV-ITGB5-ICAM4 COMPLEX	1.65489	0	0.128204	3	4	ITGAV,ITGB5,ICAM4
		1813	TSC COMPLEX	1.65716	0	0.130423	3	4	TSC2,TSC1,TBC1D7
		1814	ALPHA-DYSTROBREVIN-ZO-1-ACTIN COMPLEX	1.65953	0	0.132054	3	4	ACTB,TJP1,DTNA
		1815	TLR3-ASSOCIATED SIGNALING COMPLEX	1.66047	0.010989	0.13789	6	1.95511	TLR3,CFLAR,CFLAR,FADD,RIPK1,CASP8,TICAM1
		1816	DISC COMPLEX (FAS FADD CASP8 CFLAR) MEMBRANE-ASSOCIATED CD95L INDUCED	1.66478	0.0153257	0.136792	4	1.81176	CFLAR,FAS,FADD,CASP8,
		1817	SRC-3 COMPLEX	1.6681	0.011976	0.137523	7	1.91808	IKBKB,CHUK,RO60,NCOA2,CREBBP,IKBKG,NCOA3
		1818	NG2-GALECTIN-3-ALPHA3BETA1-INTEGRIN COMPLEX	1.67013	0.0056391	0.142482	4	2.24116	ITGB1,LGALS3,ITGA3,CSPG4,
		1819	SNARE COMPLEX (SNAP23 STX4 VAMP3)	1.67159	0	0.149098	3	4	SNAP23,STX4,VAMP3
		1820	CBL-EGFR-SH3GL2-SH3KBP1 COMPLEX	1.67301	0.00191939	0.157022	4	2.69478	EGFR,CBL,SH3KBP1,SH3GL2,
		1821	TNF-ALPHANF-KAPPA B SIGNALING COMPLEX 5	1.67768	0.0129151	0.159299	14	1.88555	IKBKB,CHUK,POLR1G,POLR1A,POLR1D,NFKB1,MCC,LRPPRC,MTIF2,KPNA2,POLR2H,POLR2L,SKP1,NFKB2,RELA,REL,IQGAP2,CUL1,NFKBIB,PDCD2,POLR1E,POLR1B,RASAL2,FBXW11,IKBKG
		1822	CTNNB1-TBX5-YAP1 COMPLEX	1.6779	0	0.17215	3	4	CTNNB1,YAP1,TBX5
		1823	GATOR COMPLEX	1.71096	0.00564972	0.121596	5	2.24035	DEPDC5,SEC13,NPRL3,WDR59,NPRL2,SEH1L,WDR24,MIOS,
		1824	EMERIN COMPLEX 52	1.71311	0.00562852	0.130434	16	2.24196	DDX39A,LSM8,THRA,CKB,HNRNPL,LMNB1,YWHAQ,IQGAP1,EMD,HDGF,ACTB,HNRNPK,YWHAE,SNRPD1,HNRNPU,H1-1,C1QBP,RBL2,ILF3,NMI,PDCD4,API5,LEMD3
		1825	THSD1-FAK-TALIN-VINCULIN COMPLEX	1.7179	0.00189036	0.136292	4	2.70107	VCL,PTK2,THSD1,TLN1,
		1826	TLR3 DEATH-SIGNALING COMPLEX	1.73035	0.00189394	0.130272	7	2.70029	TLR3,CFLAR,FADD,RIPK1,CASP8,TICAM1,CASP10
		1827	WAVE-2 COMPLEX	1.73058	0.0095057	0.148589	5	2.01747	CYFIP1,ABI1,BRK1,NCKAP1,WASF2
		1828	SEC23-SEC24-SCAP-SREBP1C COMPLEX	1.75265	0	0.127272	4	4	SEC24B,SREBF1,SCAP,SEC23A,
		1829	SPLICEOSOME A COMPLEX	1.7573	0.00378788	0.141863	26	2.41029	FLJ10154,TCERG1,U2SURP,DHX15,SART1,HNRNPR,PRPF3,PLRG1,ZNF207,BUB3,HTATSF1,SYNCRIP,PQBP1,PRPF40A,SF3B1,SNRNP200,BCAS2,DNAJC8,SMNDC1,PRPF6,CD2BP2,HNRNPC,SNRPB2,SNRNP70,SNRPA,SNRPC,HNRNPA1,SNRPA1,HSPA8,SNRPB,DDX5,HNRNPA2B1,U2AF2,FUS,RBMX,RBM25,HNRNPA3,NCBP2,RBM5,HNRNPK,PPP1CA,SNRPE,SNRPF,SNRPG,SNRPD1,SNRPD2,SNRPD3,TRA2B,YBX1,SRSF3,RBM10,HNRNPU,U2AF1,SRSF2,SRSF1,SRSF4,DHX9,NCBP1,SF3A3,ILF2,ILF3,PPP1R…
		1830	HRD1 COMPLEX	1.78441	0.00808081	0.116745	10	2.0872	ERLIN2,HSPA5,HSP90B1,BSG,OS9,SYVN1,FAF2,ERLEC1,DERL2,FAM8A1,SEL1L,UBE2J1,AUP1
		1831	TNFR1 SIGNALING COMPLEX TNF-INDUCED	2.047	0	0.001343	24	4	IKBKB,CHUK,MAP3K7,HTRA2,TNF,TNFRSF1A,TNFAIP3,TRAF2,BIRC3,BIRC2,RIPK1,IKBKE,TNIP1,TRADD,TNIP2,TANK,RNF31,RBCK1,SHARPIN,CYLD,TAB2,TBK1,SPATA2,IKBKG,
		1832	TNFR1 SIGNALING COMPLEX NATIVE	2.05075	0	0.0020145	15	4	IKBKB,CHUK,MAP3K7,TNF,TNFRSF1A,TRAF2,BIRC3,RIPK1,TNIP1,TRADD,TAB1,RNF31,RBCK1,TAB2,IKBKG
		1833	POLYCYSTIN-1 MULTIPROTEIN COMPLEX (ACTN1 CDH1 SRC JUP VCL CTNNB1 PXN BCAR1 PKD1 PTK2 TLN1)	2.1294	0	0	11	4	ACTN1,CDH1,SRC,JUP,VCL,CTNNB1,PXN,BCAR1,PKD1,PTK2,TLN1

## Sheet: Table_S2_tab2
	#	SAGA_KAT_module	SAGA_DUB_module	SAGA_Core_module	SAGA_Splicing_module	SAGA_TF_module	ATAC_KAT_module	ATAC_second_module	Helmlinger&Tora_ SAGA_complex (human)	Gene	STAGA complex SPT3-linked	SAGA complex GCN5-linked	STAGA complex	STAGA coactivator complex SPT3-TAF9-GCN5 acetyltransferase complex	TFTC complex (TATA-binding protein-free TAF-II-containing complex)	USP22-SAGA complex	ATAC complex GCN5-linked	TFTC-type histone acetyl transferase complex	GCN5-TRRAP histone acetyltransferase complex	PCAF complex	ATAC complex YEATS2-linked	STAGA core complex
	1	1	0	0	0	0	1	0	1	KAT2A	1	1	1	1	1	1	1	1	1	0	1	1
	2	1	0	0	0	0	1	0	0	KAT2B	0	0	0	0	0	0	0	0	0	1	0	0
	3	1	0	0	0	0	1	0	1	SGF29	1	0	0	1	0	0	0	0	0	0	1	1
	4	1	0	0	0	0	1	0	1	TADA3	1	1	1	1	0	1	0	1	1	1	1	1
	5	1	0	0	0	0	0	0	1	TADA2B	1	0	0	1	0	0	0	0	1	0	0	0
	6	0	1	0	0	0	0	0	1	ATXN7	0	0	1	1	0	1	0	0	0	0	0	0
	7	0	1	0	0	0	0	0	1	ATXN7L1	1	0	0	0	0	0	0	0	0	0	0	0
	8	0	1	0	0	0	0	0	1	ATXN7L2	1	0	0	0	0	0	0	0	0	0	0	0
	9	0	1	0	0	0	0	0	1	ATXN7L3	1	0	0	1	0	0	0	0	1	0	0	0
	10	0	1	0	0	0	0	0	1	ENY2	0	0	0	1	0	0	0	0	0	0	0	0
	11	0	1	0	0	0	0	0	1	USP22	1	0	0	1	0	0	0	0	1	0	0	0
	12	0	0	1	0	1	0	0	1	SUPT3H	1	1	1	1	1	1	0	1	0	1	0	0
	13	0	0	1	0	0	0	0	1	SUPT20H	1	0	0	1	0	0	0	0	0	0	0	0
	14	0	0	1	0	0	0	0	1	SUPT7L	1	1	1	1	0	0	0	0	0	0	0	0
	15	0	0	1	0	0	0	0	1	TADA1	0	1	1	1	0	0	0	0	0	0	0	0
	16	0	0	1	0	0	0	0	1	TAF10	1	1	1	1	0	1	0	1	1	1	0	0
	17	0	0	1	0	0	0	0	1	TAF12	1	1	1	1	0	1	0	0	0	1	0	0
	18	0	0	1	0	0	0	0	1	TAF5L	1	1	1	1	0	1	0	1	0	1	0	0
	19	0	0	1	0	0	0	0	1	TAF6L	1	1	1	1	0	1	0	0	0	1	0	0
	20	0	0	1	0	0	0	0	1	TAF9	1	1	1	1	1	1	0	1	0	1	0	0
	21	0	0	0	1	0	0	0	1	SF3B3	0	1	1	0	0	1	0	0	0	0	0	0
	22	0	0	0	1	0	0	0	1	SF3B5	0	0	0	0	0	0	0	0	0	0	0	0
	23	0	0	0	0	1	0	0	1	TRRAP	1	1	1	1	0	1	1	1	1	1	0	0
	24	0	0	0	0	0	1	0	0	TADA2A	0	0	0	0	0	0	0	0	0	1	1	1
	25	0	0	0	0	0	0	1	0	DR1	0	0	0	0	0	0	0	0	0	0	1	1
	26	0	0	0	0	0	0	1	0	KAT14	0	0	0	0	0	0	0	0	0	0	1	1
	27	0	0	0	0	0	0	1	0	MBIP	0	0	0	0	0	0	0	0	0	0	1	1
	28	0	0	0	0	0	0	1	0	WDR5	0	0	0	0	0	0	0	0	0	0	1	1
	29	0	0	0	0	0	0	1	0	YEATS2	0	0	0	0	0	0	0	0	0	0	1	1
	30	0	0	0	0	0	0	1	0	ZZZ3	0	0	0	0	0	0	0	0	0	0	1	1
	31	0	0	0	0	0	0	0	0	ADA	1	0	0	0	0	0	0	0	0	0	0	0
	32	0	0	0	0	0	0	0	0	BRCA1	0	0	0	0	0	0	0	1	0	0	0	0
	33	0	0	0	0	0	0	0	0	ESR1	0	0	0	0	0	0	1	0	0	0	0	0
	34	0	0	0	0	0	0	0	0	HCFC1	0	0	0	0	0	0	0	0	0	0	0	0
	35	0	0	0	0	0	0	0	0	MAP3K7	0	0	0	0	0	0	0	0	0	0	0	1
	36	0	0	0	0	0	0	0	0	MED1	0	0	0	0	0	0	1	0	0	0	0	0
	37	0	0	0	0	0	0	0	0	MED12	0	0	0	0	0	0	1	0	0	0	0	0
	38	0	0	0	0	0	0	0	0	MED13	0	0	0	0	0	0	1	0	0	0	0	0
	39	0	0	0	0	0	0	0	0	MED14	0	0	0	0	0	0	1	0	0	0	0	0
	40	0	0	0	0	0	0	0	0	MED16	0	0	0	0	0	0	1	0	0	0	0	0
	41	0	0	0	0	0	0	0	0	MED17	0	0	0	0	0	0	1	0	0	0	0	0
	42	0	0	0	0	0	0	0	0	MED23	0	0	0	0	0	0	1	0	0	0	0	0
	43	0	0	0	0	0	0	0	0	MED24	0	0	0	0	0	0	1	0	0	0	0	0
	44	0	0	0	0	0	0	0	0	MSH2	0	0	0	0	0	0	0	1	0	0	0	0
	45	0	0	0	0	0	0	0	0	MSH6	0	0	0	0	0	0	0	1	0	0	0	0
	46	0	0	0	0	0	0	0	0	POLE3	0	0	0	0	0	0	0	0	0	0	0	1
	47	0	0	0	0	0	0	0	0	POLE4	0	0	0	0	0	0	0	0	0	0	0	1
	48	0	0	0	0	0	0	0	0	SAP130	0	0	0	1	0	0	0	0	0	0	0	0
	49	0	0	0	0	0	0	0	0	SUPT20HL1	0	0	0	0	0	0	0	0	0	0	0	0
	50	0	0	0	0	0	0	0	0	SUPT20HL2	0	0	0	0	0	0	0	0	0	0	0	0
	51	0	0	0	0	0	0	0	0	TAF2	0	0	0	0	0	1	0	0	0	0	0	0
	52	0	0	0	0	0	0	0	0	TAF4	0	0	0	0	0	1	0	0	0	0	0	0
	53	0	0	0	0	0	0	0	0	TAF5	0	0	0	0	0	1	0	0	0	0	0	0
	54	0	0	0	0	0	0	0	0	TAF6	0	0	0	0	0	1	0	0	0	0	0	0
	55	0	0	0	0	0	0	0	0	TAF7	0	0	0	0	0	1	0	0	0	0	0	0
	56	0	0	0	0	0	0	0	0	TAF9B	1	0	0	0	0	1	0	0	1	0	0	0
	57	0	0	0	0	0	0	0	0	UBAP2L	0	0	0	0	0	0	0	0	0	0	0	1
