# Supplementary material for: The KAT module of the SAGA complex maintains the oncogenic gene expression program in MYCN-amplified neuroblastoma
Source: Sci Adv. 2024 May 31;10(22):eadm9449. doi: 10.1126/sciadv.adm9449 (PMC11141635; doi:10.1126/sciadv.adm9449)
Supplement: Supplementary file 2 — Tables S1 to S4 [file sciadv.adm9449_tables_s1_to_s4.zip › adm9449_table_s3.xlsx]

## Sheet: Table_S4
	Table S3. Description of the MYCN related gene sets depicted in Figure 5F.
	#	Gene set	Reference	Description
	1	HALLMARK_MYC_TARGETS_V1	MSigDB, h.all.v7.4.1.symbols.gmt	> A subgroup of genes regulated by MYC - version 1 (v1).	ABCE1	ACP1	AIMP2	AP3S1	APEX1	BUB3	C1QBP	CAD	CANX	CBX3	CCNA2	CCT2	CCT3	CCT4	CCT5	CCT7	CDC20	CDC45	CDK2	CDK4	CLNS1A	CNBP	COPS5	COX5A	CSTF2	CTPS	CUL1	CYC1	DDX18	DDX21	DEK	DHX15	DUT	EEF1B2	EIF1AX	EIF2S1	EIF2S2	EIF3B	EIF3D	EIF3J	EIF4A1	EIF4E	EIF4G2	EIF4H	EPRS
	2	HALLMARK_MYC_TARGETS_V2	MSigDB, h.all.v7.4.1.symbols.gmt	> A subgroup of genes regulated by MYC - version 2 (v2).	AIMP2	BYSL	CBX3	CDK4	DCTPP1	DDX18	DUSP2	EXOSC5	FARSA	GNL3	GRWD1	HK2	HSPD1	HSPE1	IMP4	IPO4	LAS1L	MAP3K6	MCM4	MCM5	MPHOSPH10	MRTO4	MYBBP1A	MYC	NDUFAF4	NIP7	NOC4L	NOLC1	NOP16	NOP2	NOP56	NPM1	PA2G4	PES1	PHB	PLK1	PLK4	PPAN	PPRC1	PRMT3	PUS1	RABEPK	RCL1	RRP12	RRP9
	3	DANG_MYC_TARGETS_UP	MSigDB, c2.all.v7.4.1.symbols.gmt	> Genes up-regulated by MYC [GeneID=4609] and whose promoters are bound by MYC, according to MYC Target Gene Database.	ADRA1B	AIMP2	AKAP1	APEX1	BAX	BCAT1	CAD	CBX3	CCKBR	CCNB1	CCNC	CCND2	CCT5	CDC25A	CDC25C	CDK4	CEBPZ	CKS2	CSDA	CSTB	CTSC	DBI	DDX10	DDX18	DDX5	DKC1	DPY30	E2F1	E2F3	EIF2S1	EIF3C	EIF4A1	EIF4B	EIF4E	ELAVL1	EMP1	ENDOG	ENO1	EXOSC8	FASN	FOSL1	FXN	GAPDH	GGH	GNL3
	4	COLLER_MYC_TARGETS_UP	MSigDB, c2.all.v7.4.1.symbols.gmt	> Genes up-regulated in 293T (transformed fetal renal cell) upon expression of MYC [GeneID=4609].	AHCY	AK4	ASS1	C1QBP	CCND2	CEBPZ	CKS2	EIF5A	FABP5	FBL	FKBP4	G0S2	GPI	GRPEL1	HDGF	HSPD1	IARS	NAMPT	NCL	ODC1	POLR2H	PPIF	SLC16A1	TFRC	TRAP1
	5	DANG_REGULATED_BY_MYC_UP	MSigDB, c2.all.v7.4.1.symbols.gmt	> Genes up-regulated by MYC [GeneID=4609], according to the MYC Target Gene Database.	CCNC	CLPB	EFTUD2	FEZ2	GGH	HOMER1	RRP9	RUVBL2	SEPHS2	SERPINE1	SFXN1	SHMT1	SLC16A1	SLC20A1	SLC25A3	SLC25A4	SLC2A1	SLC6A1	SLC7A5	SMN1	SNRNP70	SNRPB	SNRPD2	SNRPD3	SREBF1	SRM	SRPK1	SRSF1	SRSF2	SRSF7	STAT5B	SUMO2	SURF6	SYNGR1	TARBP1	TBL3	TCF3	TDP1	TERT	TFDP1	TFRC	THOP1	THRA	TIMM10	TIMM23B
	6	SCHLOSSER_MYC_TARGETS_AND_SERUM_RESPONSE_UP	MSigDB, c2.all.v7.4.1.symbols.gmt	> Cluster 5: genes up-regulated in B493-6 cells (B lymphocytes) by MYC [GeneID=4609] alone or in combination with serum but not by serum alone.	AMD1	ATP1B3	ATP2A2	ATXN10	BAG1	C12orf24	CAMKK2	CCDC86	CEP68	COMT	DDB1	EIF1AX	EIF5B	FXN	GEMIN4	GRPEL1	GSPT1	ILF3	INTS10	LMNB2	LSM7	METAP1	MYC	NME1	NOP2	ODC1	PPRC1	PRMT1	PRR3	PTDSS1	RCN1	SCAMP1	SLC1A5	SLC39A14	SLC7A5	SNRPB	SRP72	SRSF2	SSSCA1	THOP1	TMED3	TSR1	TWISTNB	UCK2	USP13
	7	MYCN_Fredlund_etal_2008	PMID: 18780787	> Fredlund et al. (2008), High Myc pathway activity and low stage of neuronaldifferentiation associate with poor outcomein neuroblastoma	ACP5	APP	ARPC4	CDKN1B	CDKN2B	ERBB2	HMOX1	ID3	ILK	LAMP1	MYC	NDRG1	PDGFB	PTPN1	RARA	SERPINE1	TGFB1	TMEM126A	VHL	ZFP36L1	APEX1	APOO	BAX	BCAT1	CBX3	CCKBR	CCNB1	CCND2	CCT5	CDC25A	CDC25C	CDK4	CEBPZ	CKS2	CSDA	CTSC	DBI	DDX5	DKC1	E2F3	EIF2S1	EIF3S8	EIF4A1	EIF4B	EIF4E
	8	SCHLOSSER_MYC_AND_SERUM_RESPONSE_SYNERGY	MSigDB, c2.all.v7.4.1.symbols.gmt	> Cluster 3: genes strongly up-regulated in B493-6 cells (B lymphocytes) by a combination of MYC [GeneID=4609] and serum but not by each of them alone.	ARFIP2	ARMC6	CCDC85B	COG2	DDX28	EIF4A1	FAM69A	FARSA	FPGS	FRAT2	KHSRP	LARP1	LIMK2	METAP2	MRPL12	MRPS12	MTA1	NCLN	NDUFS5	NME4	POLR2I	PYCR1	RNF126	SCAMP3	2022-09-11	SGTA	SMG7	SNRPA	SRM	TAGLN2	TOMM40	ZNF22
	9	MYCN_Schramm_etal_2005	PMID: 16103881	> Schramm et al. (2005), Prediction of clinical outcome and biological characterization of neuroblastoma by expression profiling	NEDD8	KIAA0479	TXN	DDX21	KIAA0191	SLC25A3	LNG15736	PFKM	PSMA6	COX5B	ATIC	EIF4A2	NME1	CLNS1A	TKT	SCHIP1	PTDSS1	PRPS1	GOT2	LDHA	HSPCA	NME2	COX4	LDHB	HSPD1	COX8	TCEB1	PGK1	PSMC1	GA17	NME2	PFN2	PSMD10	HSPCB	COX7A2	PSMB5	NDUFAB1	COX6C
	10	Valentijn_etal_2013_MYCN_UP	PMID: 23091029	> Valentijn et al. (2013), Functional MYCN signature predicts outcome of neuroblastoma irrespective of MYCN amplification	PYCR1	PHGDH	DCTPP1	MCM5	MSH6	POLA2	HPDL	DKC1	ANAPC1	POLE2	IMPDH2	FOXRED2	PFKM	PUS7	GTPBP1	LOC442075	PRMT1	LIG3	ZNF317	LYAR	CCNI	RRM2	IARS	TEX15	UBQLN2	NCAPH	POLD2	SKA3	WDR77	DIMT1L	C19orf43	WDR18	RAVER1	PMM2	NOC4L	MTAP	GAR1	RAVER2	TCTN3	GPX7	RAD51	ECE2	MFAP4	C20orf72	KIF4A
	11	ACOSTA_PROLIFERATION_INDEPENDENT_MYC_TARGETS_UP	MSigDB, c2.all.v7.4.1.symbols.gmt	> Genes up-regulated in K562 cells (lymphoblast) by MYC [GeneID=4609] in the presence of CKN1B [GeneID=1027].	AATF	AIM1L	BLMH	C19orf2	C7orf68	CCNE1	CD320	CECR5	CSE1L	CTPS	CUTC	DDX28	DHCR7	DUSP9	EIF3J	EIF4A3	EXPH5	FBXO41	GCDH	GCSH	GLB1L2	GLOD4	GLS	GNPDA1	JAG2	KIAA0090	KIAA0664	KIAA0930	LAS1L	LEPR	LOC730101	LPL	LYPLA1	MAST2	MATK	MINA	MPZL1	MRPL4	MTMR4	MTRR	NOLC1	NQO1	NR1D2	NRTN	NUP210
	12	JQ1_Consensus_DN	PMID: 23430699	> Puissant, A. et al. (2013) Targeting MYCN in neuroblastoma by BET bromodomain inhibition	MTHFD1L	ADAT2	ALG14	ALKBH8	BDH1	C12orf24	C1orf163	C1orf31	CCDC58	CLPP	E2F8	FAR2	FKBP4	GALC	GPATCH4	GTF3C6	IFRD2	IRAK1	MAGOHB	MRTO4	MTMR2	NOP16	NR2C2AP	OBFC2B	PEMT	POLE2	PPRC1	RAB7L1	RNASEH2B	SFXN4	TMEM126A	TSGA14	TTC27	TYRO3	UBXN8	UNG
	13	LASTOWSKA_COAMPLIFIED_WITH_MYCN	MSigDB, c2.all.v7.4.1.symbols.gmt	> Genes co-amplified within MYCN [GeneID=4613] in primary neuroblastoma tumors.	ALK	CCDC121	CLIP4	DDX1	FAM49A	FAM84A	FNDC4	FOSL2	GPN1	GREB1	GRHL1	HPCAL1	IFT172	KCNF1	KLF11	LOC100292909	LOC100505774	LOC653602	LPIN1	MRPL33	MYCN	MYCNOS	NBAS	NOL10	NTSR2	ODC1	PDIA6	PLB1	PPP1CB	PQLC3	RBKS	ROCK2	RRM2	SLC4A1AP	SNTG2	SUPT7L	TAF1B	TPO	TRIB2	TRMT61B	WDR43	YPEL5	ZNF512
	14	Stegmaier.2013.NBL_ATRA.vs.ctl_UP	PMID: 23706636	> GSE45587, Frumm et al (2013) Expression data for developing a GE-HTS signature for neuroblastoma differentiation.	ABCB1	ADD3	ARHGEF3	CDKN1A	CRABP2	CRH	CTSB	CYP26A1	DDAH2	DDEF2	DOCK4	DPYSL3	DUSP6	EGR1	FLJ10357	FLJ12584	FLNB	HEBP2	HOXD4	IER3	ISGF3G	JARID2	KCTD13	MAFF	MMP11	OIP106	PELO	PLAT	PLEKHA6	PLK2	PRKCH	RAB20	RBP1	RGS16	ST6GAL1	SYNJ2	SYT11	TGM2	TPST1	VGF
	15	FERNANDEZ_BOUND_BY_MYC	MSigDB, c2.all.v7.4.1.symbols.gmt	> Genes identified by ChIP within the high-affinity group of MYC [GeneID=4609] targets.	ACAD10	ACADM	ACHE	ACO2	ACOX1	ACPP	ACTG1	AEBP1	AHSG	AKAP1	AKR1A1	ALDH2	AMD1	AMPD3	APC	APP	ARF1	ARF4	ASCL2	ATF4	ATP1A2	BAX	BBC3	BCL2	BCL3	BRCA2	BSG	CASP8	CASP9	CCKBR	CD63	CD79B	CEACAM5	CEBPA	CFDP1	CHRNB1	CLCN6	CLDND1	CLNS1A	COL4A1	COL4A2	CR2	CST5	CSTB	CTSF
	16	KIM_MYC_AMPLIFICATION_TARGETS_UP	MSigDB, c2.all.v7.4.1.symbols.gmt	> Genes positively correlated with amplifications of MYC [GeneID=4609] in SCLC (small cell lung cancer) cell lines.	ABCC3	ACLY	ADARB1	AGL	AIFM1	AKAP13	AKR1B1	ALDH3A2	ALOX5AP	ANGPTL2	ANKRD55	AQP3	ARHGEF6	ARL6IP5	ATP2B2	ATP5B	BLMH	C12orf24	C1QTNF1	C21orf33	C4orf32	CA12	CCL26	CD163L1	CDKAL1	CEP152	CHGB	CHN1	CIRH1A	CITED4	CLIP4	CNTN1	COX6B1	COX7B	CTNNAL1	CX3CR1	CYCS	CYP7B1	DACH1	DAG1	DAP3	DDX18	DDX21	DGKZ	DHX33
	17	MYC_UP.V1_UP	MSigDB, c6.all.v7.4.1.symbols.gmt	> Genes up-regulated in primary epithelial breast cancer cell culture over-expressing MYC [Gene ID=4609] gene.	ABCC4	ABCC6P2	ADCK3	AGPAT3	AHSA1	ALG3	AMPD2	ANO2	APOA4	B3GNTL1	C10orf2	C12orf24	C12orf66	C16orf7	C19orf48	C1QTNF9B-AS1	C20orf27	C21orf56	C5orf46	CALML4	CAMKMT	CAPS	CCDC124	CCDC78	CD320	CD3EAP	CDCA7L	CGREF1	CHCHD10	CHKA	DCAF4	DCTPP1	DDX10	DENND2D	DGAT2	DGKD	DIS3L	DLL3	DPP7	DPYSL5	DUSP2	ECE2	EEF1E1	EMR2	ENDOU
	18	Groningen_ADRN	PMID: 28650485	> vanGroningen et al (2017) Neuroblastoma is composed of two super-enhancer-associated differentiation states	ABCA3	ABCB1	ABLIM1	ACOT7	ACTL6B	ACVR1B	ADAM22	ADCYAP1R1	ADGRB3	ADRBK2	AGTPBP1	AHSA1	AKAP1	AKAP12	ALK	ANK2	ANKRD46	ANP32A	AP1S2	ARHGEF7	ARL6IP1	ASCL1	ASRGL1	ATCAY	ATL1	ATP6V0E2	ATP6V1B2	AUTS2	BEND4	BEX1	BEX2	BIRC5	BMP7	BMPR1B	C11orf95	C14orf132	C3orf14	C4orf48	C7orf55	CACNA1B	CACNA2D2	CADM1	CAMSAP1	CCDC167	CCND1
	19	DANG_MYC_TARGETS_DN	MSigDB, c2.all.v7.4.1.symbols.gmt	> Genes down-regulated by MYC [GeneID=4609] and whose promoters are bound by MYC, according to MYC Target Gene Database.	ACP5	ALDH9A1	APP	ARPC4	CDKN1B	CDKN2B	CEBPA	CSDE1	DLEU2	DNTT	ERBB2	GTF2H2	HMOX1	ID3	ILK	ITGB1	LAMC1	LAMP1	MSN	MYC	NDRG1	PDGFB	PPP2R4	PTPN1	RARA	SERPINE1	SFXN3	TGFB1	TMEM126A	VHL	ZFP36L1
	20	Stegmaier.2013.NBL_ATRA.vs.ctl_DN	PMID: 23706636	> GSE45587, Frumm et al (2013) Expression data for developing a GE-HTS signature for neuroblastoma differentiation.	IGFBP5	CHGA	SLC29A1	PPIF	GATA3
	21	JQ1_Consensus_UP	PMID: 23430699	> Puissant, A. et al. (2013) Targeting MYCN in neuroblastoma by BET bromodomain inhibition	SERPINI1	PNRC1	TUFT1	STX7	ITFG3	HEXIM1	AP1G2	C1orf63	DAAM1	BNIP3L	TP53INP1	ZSWIM6	KLHL24	FGD6	PAG1	CSRNP2
	22	DANG_REGULATED_BY_MYC_DN	MSigDB, c2.all.v7.4.1.symbols.gmt	> Genes down-regulated by MYC [GeneID=4609], according to the MYC Target Gene Database.	A2M	ACP5	ACSL1	ADM	AKAP12	AKT1	AKT2	ALB	ALDH9A1	ANXA4	ANXA6	APP	AQP1	ARF4	ARHGAP25	ARHGEF7	ARPC4	ARVCF	ATRX	B3GALT1	BDNF	BRD2	C5orf13	CALD1	CANX	CASP1	CASP3	CAST	CAV1	CCND1	CCNG2	CCNH	CD151	CD3E	CD47	CD48	CDH2	CDKN1A	CDKN1B	CDKN2B	CEBPA	CFB	CHAF1B	CHP	CKAP2L
	23	KIM_MYC_AMPLIFICATION_TARGETS_DN	MSigDB, c2.all.v7.4.1.symbols.gmt	> Genes negatively correlated with amplifications of MYC [GeneID=4609] in SCLC (small cell lung cancer) cell lines.	ADAMTS18	ATCAY	ATL3	ATP2B4	BCL2	C12orf51	C1orf31	C9orf93	CCDC146	CDH1	CEBPD	CFB	CFLAR	CLEC2D	CNTLN	CTNNA1	DCLK1	DDX58	DEM1	DNER	DPYSL3	ELF3	ELOVL7	ERO1LB	ETV6	F11R	FAM111A	FAM49A	FNBP1L	GAB2	GAS2L3	GCA	GRHL2	GRP	HEATR1	HMG20B	HS2ST1	IFIH1	IL17RB	IL17RD	ILDR2	INADL	KCNMB2	KIAA1407	KIAA2026
	24	ACOSTA_PROLIFERATION_INDEPENDENT_MYC_TARGETS_DN	MSigDB, c2.all.v7.4.1.symbols.gmt	> Genes down-regulated in K562 cells (lymphoblast) by MYC [GeneID=4609] in the presence of CKN1B [GeneID=1027].	ACRV1	ACSM3	ADAM8	ADAMTSL4	AIF1	AKR1C1	AKR1C2	ALAS2	AMPD3	AQP3	ARFGAP3	ARHGEF2	ARHGEF5	ARL4A	BCAM	BCL2L1	C10orf2	C11orf21	C5orf4	C9orf167	CALB1	CAP1	CAPN1	CARD9	CBFA2T3	CD63	CD97	CHPF2	CHST12	CLEC11A	CMTM6	CREM	CSH2	CTAGE5	CTSD	EPB49	EPOR	ESR1	ESYT1	FADS1	FDXR	GABRE	GATA1	GDE1	GPR56
	25	MYC_UP.V1_DN	MSigDB, c6.all.v7.4.1.symbols.gmt	> Genes down-regulated in primary epithelial breast cancer cell culture over-expressing MYC [Gene ID=4609] gene.	ABHD3	ACAT2	ADHFE1	AGER	AGPAT9	AKR1C3	ANGPTL4	ARNTL	ARRDC3	ASAP3	ATL1	ATXN7L3	B9D2	BANF2	BCAR1	BCL9	BCO2	C10orf10	C11orf72	C11orf80	C11orf95	C16orf74	C19orf21	C1orf159	C1orf201	C1orf54	C20orf181	C21orf15	C4orf49	CA7	CARD16	CCDC82	CCL20	CD1D	CDCA8	CDKL5	CLCA4	CLIP2	CLSTN3	CPNE2	CXCL3	CXXC1P1	DSG1	DUSP18	EIF2C4
	26	Groningen_MES	PMID: 28650485	> vanGroningen et al (2017) Neuroblastoma is composed of two super-enhancer-associated differentiation states	A2M	ABRACL	ACADVL	ACAP2	ACTA2	ACTN1	ADAM19	ADAM9	ADAMTS5	ADGRE5	ADGRG6	AEBP1	AJUBA	ALDH1A3	AMMECR1	ANTXR1	ANXA1	ANXA2	ANXA5	ANXA6	APOE	APP	ARHGAP1	ARHGEF40	ARL1	ARL4A	ARMCX2	ARPC1B	ASPH	ATP10D	ATP1B1	ATP2B1	ATP2B4	ATP6V0E1	ATP8B2	ATXN1	B2M	BAG3	BGN	BMP5	BNC2	BOC	BTN3A2	C1orf198	C1orf54
	27	Valentijn_etal_2013_MYCN_DN	PMID: 23091029	> Valentijn et al. (2013), Functional MYCN signature predicts outcome of neuroblastoma irrespective of MYCN amplification	FAM134B	RNF146	FAM36A	TMEM150C	DNER	RND2	KIAA0895	PLEKHA3	CSRNP3	IFT20	NRBP2	AGPAT4	TPPP3	TRAK2	C4orf34	C9orf95	OSCP1	IQCG	EPB41L1	FAM174A	ARHGEF3	GPR85	FAM190B	C7orf60	EIF2C4	ARL4D	STMN2	CLU	SCN3A	CYP4V2	ZNF25	CELF3	SYT4	DIRAS3	SH3BGR	TP53INP1	C5orf41	PKIA	ZNF608	RUNDC3A	FAM167A	C1orf114	ZBTB4	MKRN1	TMEM170B
	28	COWLING_MYCN_TARGETS	MSigDB, c2.all.v7.4.1.symbols.gmt	> Genes down-regulated by MYCN [GeneID=4613] but not by its transactivation-defficient, trunkated form N-Myc-delta-73.	ALPK2	ANO4	AP1S3	APH1B	B4GALT4	BMPER	C4orf26	CNN1	COL11A1	COPZ2	COX7A1	CPEB1	CPXM2	CRYAB	DDAH2	DSEL	FBLN5	GALNT9	GREM1	GRIA3	HSPB2	IGFBP5	LBH	MFGE8	MMP10	MMP3	MYL5	MYL9	NLRX1	PBX3	PRR5L	PRSS30P	PVALB	RND2	SAMD9L	SHOX2	SLC16A2	SPP1	STMN2	SYNC	TAGLN	TK2	TUBB2A
[truncated: 440 more columns]
