# Supplementary material for: The KAT module of the SAGA complex maintains the oncogenic gene expression program in MYCN-amplified neuroblastoma
Source: Sci Adv. 2024 May 31;10(22):eadm9449. doi: 10.1126/sciadv.adm9449 (PMC11141635; doi:10.1126/sciadv.adm9449)
Supplement: Supplementary file 2 — Tables S1 to S4 [file sciadv.adm9449_tables_s1_to_s4.zip › adm9449_table_s4.xlsx]

## Sheet: Table_S7_MYCN_metagene
									FC(expression) (log2)						FPKM (log2)			FC(expression) (log2)				FPKM (log2)
	#	MYC/N metagenes	MYCN binding site (hg38)	HALLMARK_MYC_TARGETS_V1	HALLMARK_MYC_TARGETS_V2	Valentijn_etal_2013_MYCN_UP	TADA2B nearest gene target	Consensus overlap (17)	dTAGv1 6h	dTAGv1 24h	dTAGv1 72h	KO 7d	KO 12d	Consensus dTAGv1 (21)	AUC DMSO	AUC dTAGv1	Delta dTAGv1	GSK-699-1 6h	GSK-699-1 24h	GSK-699-1 72h	Consensus GSK-699-1 (72)	AUC DMSO	AUC GSK-699-1	Delta GSK-699-1
	1	HK2	chr2:74833572-74836796		1		1	1	-0.348467	-0.405233	-0.4516	-0.472383	-1.05883	1	18.2972	17.2612	-1.03597	-0.6448	-0.904333	-1.54807	1	18.455	17.5045	-0.950468
	2	LDHA	chr11:18393916-18396326	1			1	1	-0.0492	-0.19305	-0.281667	-0.269983	-0.639767	1	15.9578	15.031	-0.926814	-0.3395	-0.993567	-1.3965	1	16.3053	15.5837	-0.721566
	3	IFRD1	chr7:112449871-112451676	1			1	1	-0.112133	-0.270483	-0.2406	-0.366733	-0.64515	1	14.9478	14.5483	-0.399572	-0.3671	-0.6497	-1.34223	1	15.7309	15.1422	-0.588718
	4	MCM3	chr6:52283485-52287521			1	1	1	0.0749667	-0.16455	-0.192867	-0.528483	-0.454817	1	16.777	16.3017	-0.475341	-0.157733	-0.6815	-0.936	1	17.1968	16.5728	-0.624046
	5	ATAD2	chr8:123395197-123397307			1	1	1	0.158167	-0.0559833	-0.0568	-0.2499	-0.380467	1	16.8886	16.0606	-0.827994	0.0757333	-0.570867	-0.848233	1	17.1294	16.2215	-0.907866
	6	ODC1	chr2:10446574-10449656	1			1	1	-0.132867	-0.210967	-0.252833	-0.340617	-0.688517	1	18.8413	17.8597	-0.981681	-0.442267	-0.503667	-0.781733	1	18.8338	18.1018	-0.732035
	7	MCM5	chr22:35399027-35400922	1	1	1	1		0.0359667	-0.148833	-0.276167	-0.458033	-0.351733		15.9501	15.9726	0.022526	-0.0202	-0.626	-0.762967	1	16.0413	15.3073	-0.733959
	8	MCM2	chr3:127597769-127600912	1			1	1	0.0869333	-0.0825	-0.144333	-0.302417	-0.370267	1	16.6933	16.3885	-0.30482	-0.0216	-0.553633	-0.7482	1	17.4543	16.6265	-0.827796
	9	CDC45	chr22:19478661-19481368	1			1		0.0596	-0.115217	-0.0534	-0.25765	-0.321083		16.2915	16.1945	-0.0970551	0.2053	-0.4612	-0.735133		16.4621	16.4442	-0.0179914
	10	GLO1	chr6:38702618-38703719	1					0.1085	0.145033	0.00223333	-0.16025	-0.202583		14.2851	14.6607	0.375614	0.0592667	-0.356467	-0.734533	1	15.8043	14.3597	-1.44452
	11	MYBBP1A	chr17:4554320-4556085		1				-0.129833	-0.102517	-0.224367	-0.218083	-0.423683	1	15.5623	14.7772	-0.785064	-0.2808	-0.493467	-0.279967		15.9186	15.1059	-0.812695
	12	PCNA	chr20:5118961-5120734	1			1		0.0158333	-0.212467	-0.144433	-0.45045	-0.239617		16.2276	15.1045	-1.12309	-0.285467	-0.680333	-0.690267	1	16.7198	16.1665	-0.55329
	13	TEX15	chr8:30911043-30913504			1	1		0.0218333	-0.161167	-0.153267	-0.261467	-0.270967		16.3705	15.8978	-0.472637	-0.0674	-0.599033	-0.672133	1	16.73	15.7666	-0.963428
	14	SRM	chr1:11058507-11061022	1	1		1		-0.0232	-0.11565	0.00186667	-0.37805	-0.4019	1	16.7061	16.0562	-0.649915	-0.1907	-0.338767	-0.203667		17.0456	16.1322	-0.913436
	15	PHGDH	chr1:119711462-119713960			1	1		-0.0535	0.189633	0.173633	-0.0793333	-0.249733		16.5166	16.1789	-0.337679	-0.143933	-0.0231	-0.6498	1	17.4696	16.2396	-1.22997
	16	MCM4	chr8:47959324-47961828	1	1		1		0.0749	-0.07415	-0.107733	-0.328783	-0.268383		16.6943	15.8646	-0.829645	-0.0240667	-0.533367	-0.641167	1	17.449	16.5821	-0.86689
	17	PTGES3	chr12:56684909-56689723	1			1		0.00556667	-0.0922	-0.0458333	-0.265083	-0.290933		16.8777	16.7169	-0.160769	-0.126733	-0.4323	-0.619433	1	17.8643	16.9162	-0.948027
	18	KPNA2	chr17:68035062-68038495	1			1		-0.0325333	0.0152167	0.114733	-0.196567	-0.256583		17.1417	16.6947	-0.447031	-0.212033	-0.440033	-0.574733	1	17.6025	16.6587	-0.943754
	19	USP1	chr1:62435611-62438021	1			1		0.0858667	-0.04615	-0.0904	-0.19975	-0.11875		16.3227	15.9969	-0.325835	-0.00133333	-0.439333	-0.5517	1	17.0071	16.4431	-0.563934
	20	POLE2	chr14:49686807-49689478			1	1		0.0590333	0.0247167	0.0598	-0.3012	-0.185333		16.1217	15.7788	-0.342943	0.410067	-0.2549	-0.548367	1	16.1842	15.5106	-0.673542
	21	RAD51	chr15:40694365-40696164			1	1		0.0449333	-0.07495	-0.158033	-0.3002	-0.235867		15.7314	15.5145	-0.216814	-0.0354333	-0.390633	-0.540033	1	16.4231	15.5645	-0.858623
	22	SET	chr9:128688071-128691065	1			1		-0.1051	-0.0980833	-0.119167	-0.2236	-0.222433		17.054	16.326	-0.727982	-0.453967	-0.483767	-0.5271	1	17.1299	16.5802	-0.549669
	23	RANBP1	chr22:20116142-20118885	1			1		0.0133667	-0.0363	-0.0340667	-0.1839	-0.288217		17.9446	17.14	-0.804581	-0.151733	-0.365733	-0.526067	1	18.0218	17.4065	-0.615328
	24	PA2G4	chr12:56103851-56106161	1	1				-0.0469667	-0.0578667	-0.00886667	-0.209117	-0.27605		16.3526	15.7744	-0.578175	-0.317467	-0.4368	-0.514467	1	17.1166	15.8576	-1.25907
	25	POLA2	chr11:65261376-65263496			1			-0.0130667	0.0104333	0.0583667	-0.321317	-0.134117		15.0731	14.9199	-0.153203	0.109833	-0.3305	-0.5114	1	16.3499	15.8532	-0.496707
	26	PLK1	chr16:23678066-23679850		1		1	1	-0.0473667	-0.101383	-0.0091	-0.2238	-0.386467	1	15.4722	14.9519	-0.520324	-0.3085	-0.4105	-0.717867	1	15.9502	15.604	-0.3462
	27	SNRPA1	chr15:101293186-101295742	1			1		-0.0582	-0.00065	-0.0277333	-0.0883	-0.2364		16.3331	15.6348	-0.698243	-0.251333	-0.127967	-0.506667	1	16.778	16.0123	-0.765686
	28	PSMB2	chr1:35640716-35642492	1					0.0501667	0.0406667	0.0275	-0.101667	-0.204883		15.3236	15.2152	-0.108323	-0.0268	-0.164767	-0.483133	1	16.1138	15.0971	-1.01665
	29	LRRC59	chr17:50396080-50398383			1	1		-0.0570667	-0.1168	-0.1449	-0.14535	-0.269317		15.6299	15.6131	-0.016788	-0.0226667	-0.278367	-0.4816	1	16.7029	16.2518	-0.451101
	30	SYNCRIP	chr6:85641237-85644473	1			1		-0.100867	-0.157533	-0.1498	-0.214867	-0.16915		18.5403	17.7431	-0.797205	-0.422333	-0.516433	-0.481433	1	18.0069	17.514	-0.492909
	31	RRM2	chr2:10119934-10124974			1	1	1	-0.119967	-0.12055	-0.0571667	-0.416117	-0.35165	1	18.2037	17.5314	-0.672289	-0.4444	-0.6709	-0.667033	1	18.6898	17.8031	-0.886655
	32	SLBP	chr4:1711450-1713284			1	1		0.0916333	-0.121767	-0.113967	-0.401633	-0.131667		15.9001	14.8951	-1.00491	0.0462333	-0.405167	-0.468767	1	16.5925	15.1299	-1.46258
	33	E2F5	chr8:85175505-85178940			1	1		0.0525333	-0.0497167	0.0545667	-0.0349167	-0.000516667		17.2507	16.4498	-0.800914	-0.2196	-0.182933	-0.463467	1	17.6198	16.5011	-1.11864
	34	MSH6	chr2:47782002-47785004			1	1		0.0733	-0.0832833	-0.168967	-0.259667	-0.16905		16.7018	16.178	-0.523849	-0.0071	-0.411333	-0.453667	1	17.05	16.1957	-0.854337
	35	HNRNPU	chr1:244862159-244865408	1			1		-0.101233	-0.0928	-0.1507	-0.133817	-0.124633		18.6348	17.9352	-0.699622	-0.423967	-0.367233	-0.451033	1	18.2484	17.2925	-0.955971
	36	UNG	chr12:109096980-109098780		1		1	1	0.0445	-0.24215	-0.1984	-0.47135	-0.309333	1	17.0738	16.1672	-0.906674	-0.147467	-0.609767	-0.507367	1	17.6367	16.5708	-1.06587
	37	SKA3	chr13:21174635-21177840			1	1		0.093	-0.0530167	0.0214667	-0.188217	-0.134067		16.2586	15.7429	-0.515754	0.1035	-0.454233	-0.445967	1	16.8564	15.8448	-1.01161
	38	XPOT	chr12:64403615-64406254	1			1		0.0241333	0.0581667	0.00836667	-0.0609667	-0.138783		17.2321	16.5966	-0.63549	0.00406667	-0.107267	-0.438033	1	17.869	16.5337	-1.33534
	39	DDX21	chr10:68955253-68957420	1			1		-0.190967	-0.09795	-0.194133	-0.199617	-0.2984		17.0939	15.9895	-1.10438	-0.243767	-0.358733	-0.420833	1	17.1265	16.4534	-0.673075
	40	DUT	chr15:48330953-48333236	1			1		0.0425333	-0.0357167	-0.0162	-0.08415	-0.137067		17.3205	16.4905	-0.830016	0.0268333	-0.231367	-0.403633	1	17.7913	16.4214	-1.36987
	41	KIF23	chr15:69413459-69415125			1	1		0.027	0.0335333	0.0874	-0.172667	-0.195017		15.8865	15.1961	-0.690362	0.1297	-0.2659	-0.398833	1	15.8818	15.5417	-0.340058
	42	DEK	chr6:18263189-18265297	1			1		0.0641333	0.03535	-0.0519333	-0.12645	-0.00841667		16.5237	16.0685	-0.455255	0.0246333	-0.2624	-0.398633	1	17.143	16.1603	-0.982673
	43	HNRNPA2B1	chr7:26198197-26203238	1			1		-0.0134	-0.000733333	0.00216667	-0.0433833	-0.142917		19.3475	18.1722	-1.17536	-0.373533	-0.162367	-0.3917	1	19.3029	18.4605	-0.842444
	44	TIPIN	chr15:66355975-66357550			1	1		0.2979	0.0682667	-0.0871333	-0.237633	-0.20815		15.6283	15.4353	-0.19301	0.4558	-0.126567	-0.387733	1	16.0809	15.1943	-0.886618
	45	CTPS1	chr1:40978957-40981828	1			1		0.0174333	-0.0211833	-0.0503	-0.213317	-0.2171		17.3015	16.5897	-0.711734	-0.0448667	-0.1247	-0.385567	1	18.113	17.4334	-0.679618
	46	DCTPP1	chr16:30428782-30431215		1	1		1	-0.000766667	-0.277783	-0.0590333	-0.3442	-0.3197	1	16.4115	16.0907	-0.320865	0.0243	-0.408167	-0.4703	1	16.6133	15.8392	-0.774097
	47	PSMD7	chr16:74296143-74298012	1					0.0104	-0.0889	-0.0946667	-0.0802833	-0.195333		15.4259	15.3137	-0.112186	0.0926333	-0.1387	-0.382367		15.9158	15.7318	-0.183987
	48	SNRPA	chr19:40749814-40752675	1					-0.0006	-0.00278333	-0.00403333	-0.1242	-0.28745		16.6861	16.3277	-0.358442	-0.0828	-0.1502	-0.381833	1	16.9857	16.493	-0.492712
	49	HPDL	chr1:45326283-45329575			1	1	1	-0.178467	-0.115383	-0.2418	-0.241167	-0.350083	1	17.0616	16.1437	-0.917854	-0.362933	-0.4361	-0.448667	1	17.667	16.8484	-0.818649
	50	SRSF1	chr17:58005435-58008306	1			1		-0.0389333	-0.144183	-0.0634667	-0.254917	-0.145933		18.1169	17.3352	-0.781652	-0.163	-0.3943	-0.3805	1	18.6589	17.6535	-1.0054
	51	EIF2S2	chr20:34111411-34113313	1		1	1		0.111833	0.0726333	0.0981333	0.0255	-0.213		15.4259	15.0953	-0.330572	0.1287	0.0285333	-0.378467	1	16.5378	15.4359	-1.10187
	52	VDAC1	chr5:134003212-134006854	1			1		0.0011	-0.08035	-0.0038	-0.2064	-0.237183		17.4188	16.4446	-0.974155	-0.2003	-0.213267	-0.3777	1	17.8774	17.1191	-0.7583
	53	NPM1	chr5:171387115-171391190	1	1		1		0.001	-0.0873333	-0.136567	-0.16555	-0.288933		18.0231	17.1487	-0.874435	-0.291867	-0.401267	-0.3659	1	17.9248	17.1055	-0.819266
	54	XPO1	chr2:61536430-61539905	1			1		-0.0263667	-0.0726667	0.0034	-0.133467	-0.156117		17.083	16.6604	-0.422661	-0.2191	-0.275667	-0.3652	1	17.8218	16.7795	-1.04239
	55	PYCR1	chr17:81935684-81938455			1	1		-0.0518333	-0.03735	0.0249667	0.0043	-0.360917	1	17.4657	16.9254	-0.540241	0.127	0.0174	-0.1716		18.3395	17.651	-0.68848
	56	PES1	chr22:30591135-30592739		1				-0.0521667	-0.0572333	-0.2042	-0.163467	-0.269		17.01	16.427	-0.58299	-0.0464333	-0.293367	-0.363	1	17.8129	17.2819	-0.530927
	57	NOLC1	chr10:102151206-102154394	1	1		1		-0.0782333	-0.105333	-0.1452	-0.1168	-0.14475		18.0001	16.6655	-1.33455	-0.452	-0.401	-0.359567	1	18.0396	16.807	-1.23264
	58	HDGF	chr1:156746407-156753145	1			1		-0.128867	-0.0621	-0.0632333	-0.18485	-0.218767		18.3718	17.8262	-0.545648	-0.359533	-0.262867	-0.359433	1	18.7878	18.0088	-0.778967
	59	HNRNPD	chr4:82371528-82375529	1			1		-0.0276333	-0.0946667	-0.0586667	0.00731667	-0.110533		17.608	17.1698	-0.438236	-0.296933	-0.144367	-0.353467	1	17.6958	16.7628	-0.933018
	60	ETF1	chr5:138541871-138543952	1			1		-0.0819667	-0.02555	-0.0449667	-0.102733	-0.188017		16.1615	15.8741	-0.287373	-0.213333	-0.2179	-0.353333		16.6445	16.3817	-0.262859
	61	CDC20	chr1:43358150-43359619	1					0.0909	0.0636	0.227233	-0.13935	-0.0917167		14.459	14.8166	0.357624	0.120333	-0.0479	-0.3531	1	15.4649	14.5066	-0.958367
	62	TMEM97	chr17:28317412-28320333		1		1		-0.0321667	0.0230333	-0.0443333	-0.152883	-0.238417		17.356	16.2729	-1.08308	-0.1201	-0.442367	-0.350567	1	17.814	16.8984	-0.915613
	63	TCOF1	chr5:150357319-150359083		1				-0.0107333	-0.0568833	-0.183267	-0.0413	-0.232583		16.2058	15.5389	-0.666882	-0.0985667	-0.178067	-0.3471	1	16.7168	16.034	-0.682736
	64	HDAC2	chr6:113969169-113971912	1			1		-0.0940333	-0.109667	-0.1201	-0.157017	-0.23035		16.8684	16.4988	-0.36952	-0.230933	-0.306033	-0.344467	1	17.0232	16.2508	-0.772329
	65	DHCR7	chr11:71447706-71449670			1			0.2095	-0.03545	-0.0228	-0.118617	-0.223667		16.4718	15.6438	-0.827997	0.6047	-0.166733	-0.333433	1	16.436	15.4846	-0.951398
	66	PPRC1	chr10:102132542-102134252		1		1	1	-0.1024	-0.0602667	-0.111733	-0.25105	-0.437483	1	18.123	16.9727	-1.15031	-0.3465	-0.482733	-0.383933	1	18.1977	16.9239	-1.27386
	67	HSP90AB1	chr6:44245698-44248795	1			1		-0.0587667	-0.0405333	-0.0690667	-0.12455	-0.171883		17.227	16.6957	-0.531222	-0.381667	-0.406767	-0.3299	1	17.7617	17.0031	-0.758621
	68	E2F8	chr11:19240036-19241908			1	1		0.291467	0.189983	-0.0134667	-0.258433	-0.0670167		14.9704	14.4761	-0.494256	0.0875333	-0.506633	-0.3289	1	14.9642	14.3256	-0.63857
	69	EIF2S1	chr14:67359345-67360902	1			1		0.00886667	0.0944833	0.0279	-0.0544167	-0.00391667		16.1444	15.6085	-0.535832	-0.0058	-0.144467	-0.324333	1	17.2853	16.2909	-0.994383
	70	PSMA7	chr20:62139196-62144782	1			1		-0.0274	-0.0821833	-0.00973333	-0.247983	-0.133933		16.944	16.6617	-0.282344	-0.0806333	-0.119367	-0.323867	1	17.7585	17.1796	-0.578892
	71	GSPT1	chr16:11914472-11916541	1			1		-0.0972333	-0.0860333	-0.1116	-0.1172	-0.24215		16.8073	15.738	-1.06925	-0.314033	-0.269733	-0.316767	1	17.0242	16.0276	-0.996533
	72	EXOSC5	chr19:41396494-41398336		1		1	1	-0.0960667	-0.232533	-0.2002	-0.214617	-0.429383	1	16.1094	14.8722	-1.23724	-0.168333	-0.553333	-0.381167	1	17.2067	16.3425	-0.864214
	73	UBA2	chr19:34428115-34429493	1			1		0.0725333	-0.0428	-0.0561667	-0.131967	-0.0971333		15.6775	14.9018	-0.775727	-0.1068	-0.199667	-0.306067	1	16.2089	14.9289	-1.27996
	74	PRDX4	chrX:23667032-23668355	1					-0.0204333	-0.0209	-0.000533333	-0.137283	-0.235333		16.262	15.3645	-0.897496	0.1138	-0.153233	-0.302967	1	16.843	15.9118	-0.931145
	75	NOP16	chr5:176386817-176389662	1	1				-0.245333	-0.201183	0.0458667	-0.189183	-0.24285		17.0331	16.3491	-0.683992	-0.3397	-0.2655	-0.3016	1	17.3833	16.398	-0.985302
	76	RAN	chr12:130870356-130874735	1			1		0.00653333	-0.0314333	0.0399667	-0.16915	-0.0785833		17.4985	16.8073	-0.691164	-0.2551	-0.394833	-0.2968		18.2369	17.2877	-0.949174
	77	CCNI	chr4:77074918-77076867			1	1		-0.0107667	-0.0062	-0.163167	-0.00898333	-0.02675		16.5879	16.0255	-0.562456	-0.190333	-0.233433	-0.294333		16.4018	15.7568	-0.644997
	78	EIF1AX	chrX:20140824-20142828	1					-0.0457	-0.0342667	-0.0274	-0.08435	-0.05005		15.4258	14.9174	-0.508396	-0.313367	-0.299	-0.293767		15.6898	14.2125	-1.47729
	79	LIG3	chr17:34978745-34982812			1	1		-0.0018	-0.143683	-0.103933	-0.213967	-0.288583		17.7573	16.7309	-1.02645	0.0278667	-0.0878333	-0.2924		18.321	17.1642	-1.15682
	80	SERBP1	chr1:67427466-67431385	1			1		-0.0765	-0.130567	-0.1449	-0.0980833	-0.228767		17.8042	16.8528	-0.951463	-0.305167	-0.243767	-0.287433		18.413	17.6194	-0.793647
	81	SNRPD1	chr18:21611798-21613624	1			1		0.0475667	0.0257333	0.0379	-0.0912	-0.0758833		17.07	16.0736	-0.996456	-0.0097	-0.2353	-0.281767		17.5968	16.7747	-0.822155
	82	WDR43	chr2:28893618-28896109		1		1		-0.119567	-0.102283	-0.1528	-0.204567	-0.1692		17.9722	17.0459	-0.926337	-0.0924667	-0.3434	-0.281467		18.4788	17.4318	-1.04696
	83	CANX	chr5:179698097-179699762	1			1		-0.00423333	-0.0563333	-0.0247333	-0.0158333	-0.223467		16.3489	15.8939	-0.454978	-0.1156	-0.4171	-0.280533		17.3794	16.5719	-0.807454
	84	SRPK1	chr6:35919619-35921613	1			1	1	-0.0915333	-0.0454333	-0.122033	-0.173233	-0.367667	1	16.3518	15.564	-0.78783	-0.2871	-0.4534	-0.363333	1	17.555	16.024	-1.53103
	85	GOT2	chr16:58733308-58735160	1					-0.0256667	-0.0804	-0.0851667	-0.193367	-0.201033		16.6532	15.9446	-0.708631	-0.156867	-0.238933	-0.274967		17.1881	16.327	-0.861035
	86	TYMS	chr18:657097-658754	1			1		0.0319333	-0.05195	0.0136	-0.131767	-0.05025		15.196	14.3334	-0.86262	0.0027	-0.3729	-0.273967		16.1134	14.9168	-1.19663
	87	MRTO4	chr1:19250965-19252870		1		1	1	-0.0617	-0.000716667	-0.114267	-0.29565	-0.3321	1	16.9296	16.2701	-0.659488	-0.0007	-0.366867	-0.330533	1	17.4038	16.6144	-0.789387
	88	PSMA4	chr15:78539523-78541698	1			1		0.0702667	0.08525	0.0504667	-0.102883	-0.15025		14.839	15.0405	0.201518	0.00663333	-0.0174333	-0.273567		15.3514	14.9949	-0.356526
	89	RRP12	chr10:97399438-97401814		1				-0.0726	-0.157933	-0.154133	-0.247383	-0.356217		15.2165	15.199	-0.0174608	0.054	-0.372733	-0.271233		15.7948	15.1318	-0.662986
	90	XPO5	chr6:43575105-43577087			1			-0.0992	-0.163667	-0.173567	-0.251383	-0.296283		16.865	15.7791	-1.08587	-0.210967	-0.429567	-0.2634		16.7079	15.8113	-0.896582
	91	PCBP1	chr2:70085236-70090131	1			1		-0.0919	-0.1572	0.0134	-0.0176667	-0.0262333		18.5108	17.754	-0.756795	-0.204	-0.1649	-0.2597		18.6928	17.9384	-0.754403
	92	HNRNPA3	chr2:177211428-177214387	1			1		-0.0231	0.0607	0.000666667	-0.05305	-0.0154667		17.473	16.7636	-0.70941	-0.367433	-0.108867	-0.257633		17.6736	16.5407	-1.13297
	93	PPM1G	chr2:27407982-27410185	1			1		-0.0972667	-0.0923667	-0.1073	-0.07465	-0.137417		16.3963	16.256	-0.140371	-0.196133	-0.170867	-0.253167		17.1389	16.3682	-0.770729
	94	SRSF3	chr6:36593459-36597143	1			1		-0.144867	-0.1066	-0.0207333	-0.18325	-0.06765		16.3287	16.1178	-0.210884	-0.0919333	-0.276367	-0.2496		16.4355	16.1032	-0.332319
	95	FBL	chr19:39845145-39847029	1					-0.0459667	0.0125667	-0.112567	-0.0996333	-0.21085		15.9597	15.5476	-0.41211	-0.1201	-0.151633	-0.248633		17.3339	16.3462	-0.987645
	96	POLE3	chr9:113409994-113411578	1			1		0.0265333	-0.0829667	0.00876667	-0.194217	-0.1367		15.9844	15.0527	-0.931701	-0.0485	-0.2828	-0.247667		16.7254	15.649	-1.07632
	97	PABPC4	chr1:39574492-39577339	1			1		-0.155833	-0.1242	-0.0698	-0.176017	-0.21355		16.6861	16.0451	-0.640987	-0.357367	-0.245133	-0.2409		16.8391	16.0834	-0.755679
	98	PSMC4	chr19:39969905-39971706	1					0.0264	-0.00101667	0.111133	-0.223967	-0.0831		16.2237	15.7713	-0.452463	0.0402333	-0.0739333	-0.238067		16.5132	16.4492	-0.063994
	99	SRSF7	chr2:38749067-38752548	1			1		-0.1685	-0.0705667	0.00113333	-0.22375	-0.0832667		17.694	17.0123	-0.681644	-0.140867	-0.3596	-0.234967		18.4162	17.691	-0.72517
	100	CLNS1A	chr11:77636984-77638274	1					0.0469	-0.1303	-0.0912667	-0.0805333	-0.106083		15.1152	14.7745	-0.340782	-0.0626	-0.214667	-0.229633		15.8468	14.211	-1.63578
	101	WDR74	chr11:62838755-62843052		1		1		-0.0999667	-0.23925	-0.147267	-0.09875	-0.295233		17.3369	16.7433	-0.593602	-0.200267	-0.123767	-0.226533		16.5912	16.2207	-0.370488
	102	SUPV3L1	chr10:69179212-69181115		1		1		0.0328333	-0.0465833	-0.118933	-0.0346667	-0.195617		16.1235	15.5535	-0.570051	0.0465	-0.168067	-0.226267		17.056	15.8431	-1.21292
	103	CCT7	chr2:73232536-73235043	1			1		0.0144	0.0720167	0.0544667	0.0102	-0.06055		16.4557	15.8793	-0.576358	-0.142667	-0.192833	-0.222467		16.7875	16.1381	-0.649382
	104	NT5DC3	chr12:103840569-103842034			1	1	1	-0.0142	-0.0342	-0.186433	-0.186233	-0.399733	1	16.4586	15.6189	-0.83966	0.217	-0.3142	-0.309633	1	16.4873	16.0426	-0.444622
	105	SLC20A1	chr2:112645061-112646765			1	1		0.0531667	0.0567333	0.0210667	-0.239483	-0.0927167		16.3242	15.4208	-0.903345	0.0568333	-0.2291	-0.2016		16.7447	15.7945	-0.950159
	106	PABPC1	chr8:100720517-100723431	1			1		-0.0262	-0.0572	-0.138533	0.05635	-0.125217		17.5563	16.9968	-0.55956	-0.303167	-0.310533	-0.198733		18.0852	17.4973	-0.587849
	107	EIF3B	chr7:2351888-2356606	1			1		-0.0796333	-0.0463167	-0.1117	-0.1449	-0.2052		18.1523	17.4307	-0.721568	-0.151967	-0.150567	-0.196		18.6879	17.6877	-1.00022
	108	SSB	chr2:169798624-169799671	1					-0.0502667	-0.0701833	-0.0527667	0.0265333	-0.09165		15.6537	14.7642	-0.889503	-0.179633	-0.1977	-0.1945		16.3613	15.1217	-1.23953
	109	PHF20	chr20:35770979-35773956			1	1		0.192367	0.0335667	-0.0637333	-0.0410667	-0.148167		16.3245	15.9561	-0.368445	0.1824	-0.1558	-0.193067		16.3126	15.5527	-0.759898
	110	PSMC6	chr14:52705945-52707635	1			1		0.0606	0.0229333	0.0705333	-0.15	0.02845		15.5724	14.7853	-0.787096	-0.0414	-0.0783333	-0.1903		15.9811	15.0456	-0.935494
	111	TXNL4A	chr18:79986442-79989286	1			1		-0.0277	-0.0160833	0.114833	-0.0185333	-0.0667167		17.2853	16.5372	-0.748142	-0.0209667	-0.159033	-0.188133		17.6551	16.7233	-0.931841
	112	GRSF1	chr4:70838056-70840452			1	1		-0.246967	-0.0463167	-0.0831667	-0.16495	-0.0132667		16.5742	15.9834	-0.590793	-0.382767	-0.1133	-0.187933		17.3441	16.0383	-1.30578
	113	SF3B3	chr16:70523035-70525163	1					-0.0216	0.0222333	-0.1013	-0.0802	-0.0183667		16.8114	16.094	-0.717419	-0.154	-0.183767	-0.187467		17.2024	16.5759	-0.626507
	114	EIF3J	chr15:44536179-44538432	1			1		0.0315667	-0.05915	-0.0332667	-0.0501333	-0.08175		16.6346	15.7554	-0.879211	-0.1405	-0.212367	-0.1856		16.6375	15.9017	-0.735731
	115	MTAP	chr9:21801768-21804539			1	1		0.109	-0.0668667	-0.0364667	-0.0558	-0.0307667		16.586	15.9229	-0.663072	-0.2203	-0.3158	-0.182967		16.8748	15.785	-1.08978
	116	HNRNPR	chr1:23342972-23346181	1			1		0.0392	-0.08695	-0.006	-0.04075	-0.0725167		17.778	17.1598	-0.618155	-0.1119	-0.206233	-0.178367		17.9715	17.3262	-0.645283
	117	ILF2	chr1:153669978-153672215	1			1		-0.00746667	-0.0335667	0.0469333	-0.18975	-0.171017		16.5101	15.8979	-0.612201	-0.111833	-0.1286	-0.174967		16.738	16.5469	-0.191097
	118	CCT2	chr12:69585010-69586277	1			1		-0.0681667	0.00173333	-0.0330667	-0.104917	0.0001		16.8594	16.1368	-0.722602	-0.178167	-0.2101	-0.174333		17.4523	16.183	-1.26929
	119	UBE2E1	chr3:23809159-23811324	1			1		-0.0242667	-0.0774667	-0.1128	0.0547833	-0.1143		16.1697	15.8735	-0.29627	-0.1961	-0.139533	-0.1719		16.8806	16.1227	-0.757928
	120	IARS	chr9:92293358-92294751			1			0.0613	0.0399333	-0.0120667	-0.0876667	-0.30225	1	15.7005	14.3649	-1.33565	0.140767	-0.0709333	-0.2736		16.1402	15.6651	-0.475161
	121	DHX15	chr4:24582935-24585273	1			1		0.0156	-0.0256667	0.0539333	-0.1707	-0.105533		17.2393	16.4408	-0.798472	-0.0674667	-0.146967	-0.1672		17.394	16.4474	-0.946619
	122	SMARCC1	chr3:47780047-47782450	1			1		-0.0764333	-0.0926	-0.1437	-0.123133	-0.187517		18.1659	16.8564	-1.30952	-0.244167	-0.340167	-0.165033		18.2664	17.116	-1.15034
	123	GTPBP1	chr22:38704992-38706825			1	1		-0.147433	-0.0606833	-0.106233	0.00496667	-0.116367		16.4204	15.7936	-0.626835	-0.189433	-0.0543333	-0.1602		17.0718	16.0353	-1.0365
	124	CCT4	chr2:61887789-61889452	1			1		0.0621333	0.0566167	0.0611	-0.0437667	-0.0177833		15.7839	15.2175	-0.566367	-0.0365	-0.137833	-0.1589		16.5735	15.5311	-1.04243
	125	HNRNPC	chr14:21268075-21270705	1			1		-0.0177333	0.0319833	0.0334333	-0.0219833	-0.0857833		15.948	15.4465	-0.501522	-0.0731333	-0.00226667	-0.153867		16.269	15.7833	-0.485787
	126	UTP20	chr12:101279583-101280658		1				0.0224333	-0.117583	-0.1381	-0.3045	-0.2261		14.6353	14.4144	-0.220892	0.0533667	-0.285133	-0.153267		15.2133	14.9077	-0.305667
	127	DDX18	chr2:117814298-117815319	1	1				0.0618	-0.04585	-0.0388667	-0.1598	-0.119183		14.6417	14.1874	-0.454311	0.0835333	-0.1343	-0.151467		15.4979	15.0545	-0.44333
	128	PUS1	chr12:131928141-131930392		1				-0.00343333	-0.147383	-0.0331667	-0.0785667	-0.23225		16.3886	16.2313	-0.157301	-0.0317333	-0.221867	-0.15		16.4734	15.773	-0.70045
	129	RNPS1	chr16:2267134-2269398	1			1		0.0243333	-0.0376667	-0.0724667	-0.0921333	-0.103083		17.245	16.6019	-0.643167	-0.0507333	-0.1276	-0.149833		17.5937	16.8569	-0.736793
	130	SNRPB2	chr20:16729500-16731530	1					0.0668	0.0479333	0.0227667	-0.0150833	0.0641833		15.1143	14.9598	-0.154493	0.0208	-0.105567	-0.147933		15.6381	15.0463	-0.591821
	131	TRIM28	chr19:58543485-58545432	1			1		-0.0930333	-0.0940667	-0.0314	-0.2022	-0.0218167		15.7209	15.7226	0.00174492	-0.169667	-0.1629	-0.147333		16.4844	15.9175	-0.566877
	132	PPIA	chr7:44795687-44798795	1			1		0.0766667	-0.0541333	0.0822667	0.00486667	-0.106267		18.354	17.3106	-1.04334	-0.0518667	-0.2803	-0.1422		18.6049	17.8168	-0.788135
	133	SLC19A1	chr21:45540858-45543650		1		1		-0.176433	-0.126517	-0.0822	-0.15015	-0.180433		16.9799	16.5073	-0.472588	-0.174533	-0.133433	-0.137233		18.0258	16.8229	-1.20296
	134	GNL3	chr3:52685162-52687126	1	1		1		0.00383333	-0.0485667	-0.0562667	-0.16415	-0.237433		16.8161	16.135	-0.681048	-0.270667	-0.326067	-0.136933		17.1567	16.4259	-0.730823
	135	PRMT1	chr19:49675533-49678738			1	1		-0.0339	-0.177	-0.119033	-0.150517	-0.26165		17.8287	16.9298	-0.89886	0.0112333	-0.192	-0.136233		17.6573	16.7632	-0.894064
	136	RAD23B	chr9:107282761-107284265	1			1		-0.0549333	-0.0820833	-0.0651333	0.00325	-0.109017		16.4522	15.549	-0.903184	-0.0984	-0.172267	-0.130733		16.9285	15.9652	-0.963214
	137	BYSL	chr6:41920726-41922193		1		1		-0.00736667	-0.00526667	-0.104067	-0.143617	-0.0539667		16.4094	15.7879	-0.621521	-0.0411333	-0.1906	-0.130667		17.0417	16.6256	-0.416103
	138	SNRPG	chr2:70292529-70294875	1			1		0.144533	0.0691833	0.143967	-0.0520333	-0.134533		15.6797	15.3213	-0.35834	0.0426667	0.0422667	-0.1297		15.854	15.4976	-0.356441
	139	EIF4G2	chr11:10807491-10809735	1			1		-0.0594333	-0.0594667	-0.0560667	-0.189933	-0.07125		15.4619	14.7478	-0.714098	-0.305167	-0.279733	-0.129467		15.9082	15.3754	-0.532874
	140	KPNB1	chr17:47648776-47652103	1			1		-0.0130667	-0.0178833	-0.0351333	-0.119583	0.05875		17.7855	17.3376	-0.447952	-0.141267	-0.163933	-0.127167		17.9483	17.1794	-0.768867
	141	PSMD8	chr19:38373798-38375993	1					0.0793667	0.0579	0.0344667	-0.0379333	-0.0951833		15.3035	15.0564	-0.247066	0.0815333	0.108167	-0.120533		16.1685	15.0803	-1.08819
	142	GAR1	chr4:109815196-109816363			1			0.0839667	0.0102	0.108867	0.04465	-0.00498333		16.1108	15.5827	-0.528114	-0.00863333	-0.109767	-0.1188		16.6793	15.8776	-0.8017
	143	PUS7	chr7:105521189-105522631			1	1		0.0071	-0.150833	0.0277	-0.0802667	-0.13465		16.462	15.1485	-1.31359	-0.1902	-0.161133	-0.110267		16.7142	16.0064	-0.707784
	144	EIF4E	chr4:98927595-98930067	1			1		-0.0142333	-0.00308333	0.0293	-0.0991667	-0.00738333		17.095	16.5765	-0.518563	-0.0344667	-0.120067	-0.101567		17.2709	16.3318	-0.939098
	145	WDR18	chr19:982532-985367			1			-0.0311	-0.0656833	0.0161	-0.0269667	-0.0314333		15.8414	15.7833	-0.0580768	0.0728333	0.0132667	-0.0985		16.4707	15.9299	-0.540795
	146	CNBP	chr3:129180897-129185615	1			1		-0.0358667	-0.0696	-0.0328	-0.119167	-0.0543		18.7663	17.7899	-0.976349	-0.161933	-0.2315	-0.0934333		18.3586	17.5261	-0.832526
	147	C1QBP	chr17:5438592-5439750	1					-0.0348333	0.0291	-0.0530667	-0.139717	-0.203033		15.174	14.7329	-0.441032	-0.0684667	-0.1138	-0.0882667		15.9218	14.7462	-1.1756
	148	TUFM	chr16:28845744-28847046	1			1		-0.0294333	-0.0423	-0.00106667	-0.11675	-0.127767		14.995	14.6477	-0.34735	-0.138067	0.000433333	-0.0846		16.4288	15.154	-1.2748
	149	PSMA6	chr14:35291202-35293010	1					0.141967	-0.0274333	-0.104033	0.233667	-0.18615		14.509	14.7707	0.261697	0.144967	0.0761667	-0.0823667		15.831	14.7373	-1.09374
	150	VDAC3	chr8:42391188-42392523	1			1		0.0374667	0.0727333	0.0866667	-0.0863333	0.0689667		15.5576	15.5145	-0.043077	0.195367	-0.00803333	-0.0794667		16.6744	15.6079	-1.06652
	151	NCBP1	chr9:97632401-97634411	1					-0.0226667	0.0441	0.0202333	-0.160217	-0.0854333		16.1426	15.6507	-0.49191	-0.100733	-0.118867	-0.0779333		16.5292	15.7527	-0.776565
	152	YWHAQ	chr2:9629534-9632038	1			1		-0.0388	0.0138333	-0.026	-0.138633	-0.114183		17.7937	17.0749	-0.718862	-0.0576667	-0.135467	-0.0759		17.9495	17.3911	-0.558488
	153	AP3S1	chr5:115841210-115842899	1			1		-0.00563333	0.07975	0.0205333	-0.0331333	0.138733		16.6243	15.7072	-0.917117	-0.0342667	0.0517667	-0.0709		17.4393	16.2401	-1.19928
	154	EIF4H	chr7:74172655-74175747	1			1		-0.0427	-0.0370833	0.0296333	0.0685	0.0496		17.5936	16.8783	-0.715294	-0.176833	0.0927	-0.0702667		18.0514	17.6188	-0.432629
	155	CDK4	chr12:57751374-57753094	1	1		1		-0.0274667	-0.03055	0.0853	-0.0955333	0.00328333		16.6289	16.1016	-0.527363	-0.1839	-0.227433	-0.0679667		16.9794	16.355	-0.624495
	156	POLD2	chr7:44122578-44124850	1		1	1		-0.0465333	0.0192833	-0.006	-0.0201333	-0.1648		17.2792	16.8536	-0.425571	0.0953333	0.00856667	-0.0679333		17.3562	16.7536	-0.602581
	157	RAVER1	chr19:10332452-10335317			1	1		0.0164	-0.00115	0.1342	0.000233333	0.0923		15.8839	15.9036	0.0197206	0.00506667	0.0086	-0.0588		17.1589	16.1951	-0.96382
	158	GRWD1	chr19:48445202-48447164		1				0.0441333	-0.0427667	-0.0347	-0.165983	-0.1472		15.373	14.9686	-0.404474	0.320467	0.0487667	-0.0493333		15.6714	15.4306	-0.240837
	159	HNRNPA1	chr12:54279230-54282050	1			1		-0.0956667	0.07895	-0.0241	0.0871833	-0.01225		17.0059	16.2506	-0.75529	-0.4092	-0.0621333	-0.04		17.724	16.8562	-0.867784
	160	RSL1D1	chr16:11850410-11853901	1					0.0286667	0.01505	-0.0997333	-0.0145333	-0.03795		17.0388	16.0968	-0.941966	0.0211333	-0.0942333	-0.0294333		17.3971	16.5819	-0.815111
	161	NDUFAF4	chr6:96896879-96898850		1				0.0510333	-0.0726167	0.0126667	-0.195017	-0.0269667		16.2729	15.3476	-0.925319	0.2419	-0.1832	-0.0189333		16.4134	15.9815	-0.431892
	162	RCL1	chr9:4791639-4793709		1		1		-0.0468333	-0.0658	-0.0285333	-0.0916833	-0.0986167		16.5956	15.9715	-0.624083	0.0547333	-0.2176	-0.0125333		17.3537	15.8691	-1.48467
	163	SLC29A2	chr11:66370062-66372889		1		1		0.0989	0.0319	0.0822667	0.10795	-0.0452333		16.6337	16.3454	-0.288308	0.4045	0.289133	-0.00766667		16.72	16.0774	-0.642594
	164	TBRG4	chr7:45110619-45112580		1		1		-0.00553333	0.000566667	-0.00113333	-0.0228333	-0.0936667		17.6194	16.9459	-0.673493	-0.0734333	-0.0587	0.00196667		18.1857	17.0382	-1.14742
	165	STARD7	chr2:96207935-96209343	1					0.0399667	3.33333e-05	0.0499333	-0.0885333	0.0307		16.024	15.0183	-1.00568	-0.00866667	-0.0525	0.0107		16.8417	15.6485	-1.19319
	166	NDUFAB1	chr16:23595760-23596729	1			1		0.0397	0.00396667	0.0268667	-0.0883167	-0.0955167		14.7695	13.7935	-0.976008	0.103533	0.160733	0.0298		14.6674	14.6214	-0.0460219
	167	IPO4	chr14:24188198-24189293		1		1		-0.0244333	-0.0782	-0.0214	-0.0674167	-0.1314		16.0097	15.0804	-0.929294	0.0111667	0.00223333	0.0365667		16.6551	15.6403	-1.01488
	168	SF3A1	chr22:30356182-30358105	1					0.00443333	0.0326	0.0542	-0.083	0.0265167		15.8338	15.6673	-0.166516	-0.0249667	0.0016	0.0383667		16.447	15.1645	-1.2825
	169	PRMT3	chr11:20387167-20388433		1		1		0.0519333	-0.0535167	0.0956667	-0.12565	-0.0569167		16.0137	15.4224	-0.591297	0.338633	0.2183	0.0388333		16.4416	15.5707	-0.87084
	170	CAD	chr2:27216487-27219245	1			1		0.201833	-0.0393167	0.0081	-0.139833	-0.1433		17.6001	16.9504	-0.649684	0.128733	-0.190833	0.0428		18.0473	17.1506	-0.896698
	171	NAP1L1	chr12:76083425-76085760	1			1		0.0602333	0.104033	0.0249333	0.0304667	0.0906167		16.6299	16.3067	-0.323243	-0.0589667	-0.0344	0.0476667		16.9123	16.3318	-0.580477
	172	EIF3D	chr22:36528308-36530271	1			1		0.0935	0.0487333	-0.0641	0.0181167	0.07135		16.4174	15.8605	-0.556986	-0.137067	-0.164433	0.0514667		17.2796	16.5033	-0.776361
	173	FARSA	chr19:12932918-12935139		1				-0.0102667	0.0233	0.00923333	-0.00158333	-0.0470667		14.9253	14.4369	-0.488366	-0.0334333	0.0486667	0.0618667		16.081	14.7557	-1.32533
	174	RNF144A	chr2:6915026-6920484			1	1		0.00483333	-0.10145	-0.1048	-0.1857	-0.2341		16.1538	16.0727	-0.0810526	-0.103667	-0.189767	0.0626333		17.1953	16.6767	-0.518594
	175	MYPOP	chr19:45900685-45903977			1	1		-0.21	0.0599667	0.134067	0.0897	0.137033		16.0692	15.8748	-0.194433	-0.0028	0.2809	0.0665667		16.1326	15.5839	-0.548691
	176	UBE2L3	chr22:21567284-21568860	1			1		0.0431333	0.116717	0.0739333	-0.0674667	0.0667833		15.5307	14.9386	-0.592096	-0.0501	0.0674667	0.0709		16.2316	15.1848	-1.04682
	177	PRDX3	chr10:119177966-119179851	1					0.1498	0.0994167	0.2162	-0.00393333	0.0580167		15.6729	15.5771	-0.0958238	0.150333	0.0816333	0.0787667		16.4482	15.8203	-0.627903
	178	FOXRED2	chr22:36505642-36507796			1	1		0.132933	0.0100333	0.0327667	0.0345833	0.12235		17.0059	16.2593	-0.746612	0.420233	0.126733	0.102133		17.8628	16.983	-0.879872
	179	COX5A	chr15:74936753-74938543	1			1		0.0723333	0.02565	0.0685	-0.09305	-0.10105		16.0517	15.6855	-0.366181	-0.00653333	0.1593	0.103767		16.401	15.442	-0.959014
	180	AIMP2	chr7:6008511-6010510	1	1		1		0.0654667	0.00791667	0.0553667	-0.07825	-0.0668167		17.8136	17.1083	-0.705257	0.228533	0.0462	0.119567		18.205	17.2569	-0.948143
	181	SRF	chr6:43170093-43173006			1	1		-0.110633	-0.0484667	0.0534333	0.0581833	0.05575		16.6345	16.2364	-0.398067	0.342933	0.0177	0.122833		17.6765	16.7887	-0.887836
	182	PREP	chr6:105401613-105403723			1	1		0.0445667	0.00478333	0.036	-0.136167	0.0160667		16.3512	16.0184	-0.332827	0.230667	0.156967	0.1275		16.3617	16.1395	-0.222205
	183	UBL7	chr15:74460435-74461850			1			0.0307667	0.0628833	0.141567	-0.03485	0.0931833		14.412	14.3226	-0.089416	0.1619	0.162567	0.139633		15.8009	14.5179	-1.28297
	184	SNRPD2	chr19:45691104-45693649	1			1		0.111133	0.0217667	0.114067	-0.139583	-0.0234833		16.3263	16.1653	-0.160938	0.1096	0.101767	0.1496		16.9868	16.6538	-0.332975
	185	EXOSC7	chr3:44975588-44977656	1			1		-0.0392	-0.0706667	0.00283333	-0.09685	-0.07585		16.5992	15.9124	-0.686858	-0.0412667	0.113	0.151833		17.1054	16.1132	-0.992228
	186	TCTN3	chr10:95692635-95694379			1			0.1524	0.115033	0.132467	0.0544833	0.104867		14.7354	14.6976	-0.0377412	0.1698	0.272267	0.162167		15.8147	15.2306	-0.584113
	187	RPL14	chr3:40456183-40458062	1			1		-0.116433	0.377717	-0.1001	0.0908833	0.0450333		16.5208	15.8569	-0.66385	-0.111133	-0.0331	0.1663		17.4827	16.1933	-1.28945
	188	SORD	chr15:45022409-45024330		1		1		-0.0361333	-0.128683	-0.00736667	-0.134933	-0.0679167		16.4947	15.7912	-0.703525	-0.00306667	-0.2312	0.186133		16.8136	15.8125	-1.0011
	189	EIF4A1	chr17:7571540-7575266	1			1		-0.190567	0.0749833	0.0258	0.2567	-0.268467		17.3962	16.8767	-0.519517	-0.0925333	-0.0915667	0.187933		18.0556	17.1211	-0.934574
	190	RPS10	chr6:34425276-34426721	1					0.180567	0.0987333	0.1084	-0.0562	0.08045		15.518	14.7055	-0.812472	-0.0706667	-0.00436667	0.198433		16.4922	15.6474	-0.844819
	191	IMPDH2	chr3:49028750-49029710	1		1	1		0.156233	0.183083	0.141	0.165633	0.13245		15.3577	14.8044	-0.553384	0.1146	0.167333	0.2171		16.789	15.6489	-1.14013
	192	RACK1	chr5:181242582-181244846	1			1		-0.0297	0.107383	0.0127333	0.120383	0.0706167		16.7246	16.21	-0.514651	-0.128067	-0.0421667	0.2281		17.3728	16.4118	-0.96097
	193	FAM120A	chr9:93450204-93453723	1			1		-0.00243333	0.0851333	0.2413	0.03895	0.2545		15.5638	14.9683	-0.595439	-0.260833	0.0116667	0.235		15.9976	16.0912	0.0935785
	194	METTL9	chr16:21598816-21600439			1	1		0.0191667	0.0946167	0.0607	0.0291667	0.187233		15.9829	15.4532	-0.529649	0.0408	0.0437333	0.2489		16.7441	15.8342	-0.9099
	195	RPLP0	chr12:120199845-120202255	1			1		-0.00433333	0.0516	0.0207	0.01215	-0.0295167		16.609	16.2331	-0.375831	0.0572333	0.0492333	0.2539		16.7562	15.9438	-0.812381
	196	RAVER2	chr1:64744048-64746085			1	1		-0.00936667	0.127933	0.0947	0.0214333	0.173483		15.8558	15.3707	-0.485132	0.0153667	0.282533	0.281033		16.0943	15.1714	-0.922887
	197	RPS6	chr9:19379553-19380917	1					0.0578667	0.13555	0.0179333	0.0920667	0.105117		15.6241	15.1263	-0.497769	0.0430333	-0.0234333	0.282667		15.9824	14.9602	-1.02225
	198	LSM7	chr19:2327667-2329217	1					0.0509	-0.0594667	0.0303333	-0.03965	0.0428167		14.9322	14.4866	-0.445579	0.119067	0.429133	0.313367		14.7555	14.6518	-0.103725
	199	RPL18	chr19:48618018-48619999	1			1		0.0393333	0.01065	0.0513667	0.00438333	0.110983		16.6626	15.81	-0.852578	-0.0281667	0.0578333	0.3176		17.0604	16.2931	-0.767345
	200	APEX1	chr14:20454435-20456433	1			1		0.0445667	0.0372333	0.0802	0.0995667	0.0759833		17.0517	16.2067	-0.845053	0.185133	0.1808	0.328433		17.3542	16.78	-0.57424
	201	PFKM	chr12:48118871-48120324			1			-0.0169	0.000283333	0.0717667	0.23485	0.194683		15.8072	15.3515	-0.455755	-0.0239333	0.176133	0.358867		16.1295	14.834	-1.29552
	202	ZNRF3	chr22:28882075-28884741			1	1		-0.1469	-0.0311333	0.0444333	-0.0351333	-0.0102833		17.2074	16.9677	-0.239707	-0.0362333	0.1713	0.385367		17.4703	17.1597	-0.310517
	203	TBX2	chr17:61393539-61407432			1	1		-0.198133	0.191083	0.3055	-0.224333	0.2241		18.7984	18.1713	-0.627057	-0.329033	0.543367	0.3965		19.5434	18.8703	-0.673078
	204	CRTAP	chr3:33113194-33114729			1	1		-0.0499333	0.243083	0.206167	0.275617	0.403583		15.4434	14.6552	-0.788227	-0.07	0.0757333	0.4324		16.218	14.7776	-1.44046
	205	PCCB	chr3:136250034-136251658			1	1		0.154833	0.0930667	0.213233	0.189067	0.07065		16.7072	15.753	-0.95422	0.469333	0.5919	0.449433		17.6017	16.6654	-0.936269
	206	RPL34	chr4:108619941-108621661	1					0.109433	0.0891167	0.0558667	0.122233	0.220233		15.2593	15.2514	-0.00796869	0.043	0.0159333	0.500967		16.0827	15.5616	-0.521059
	207	RPL22	chr1:6198815-6200889	1			1		0.0781667	0.0161167	0.1298	0.0101333	0.34155		16.0736	15.663	-0.410594	-0.135233	0.2025	0.534133		16.5417	15.4889	-1.05287
	208	MAP3K6	chr1:27365225-27367288		1		1		0.0537333	0.26925	0.3513	0.406	0.335917		15.1011	15.1045	0.00333779	0.428467	0.551367	0.606467		16.4003	15.2644	-1.13593

## Sheet: Table_S7_E2F_metagene
							FC(expression) (log2)						FPKM (log2)			FC(expression) (log2)				FPKM (log2)
	#	E2F/Cell cycle metagenes	MYCN binding site (hg38)	HALLMARK_E2F_TARGETS	TADA2B nearest target gene	Consensus overlap (18)	dTAGv1 6h	dTAGv1 24h	dTAGv1 72h	KO 7d	KO 12d	Consensus dTAGv1 (19)	AUC DMSO	AUC dTAGv1	Delta dTAGv1	GSK-699-1 6h	GSK-699-1 24h	GSK-699-1 72h	Consensus GSK-699-1 (79)	AUC DMSO	AUC GSK-699-1	Delta GSK-699-1
	1	ANP32E	chr1:150234309-150237280	1	1		-0.0297333	-0.0882	-0.0552667	-0.17205	-0.333133		17.0723	16.8172	-0.255013	-0.3144	-0.5672	-0.995933		17.1653	16.9785	-0.186844
	2	CDC25A	chr3:48186748-48188900	1	1	1	-0.0415333	-0.06995	-0.128833	-0.383067	-0.392283	1	16.2752	15.4141	-0.861166	-0.116133	-0.5858	-0.9675	1	17.154	15.4607	-1.69334
	3	MCM3	chr6:52283485-52287521	1	1	1	0.0749667	-0.16455	-0.192867	-0.528483	-0.454817	1	16.777	16.3017	-0.475341	-0.157733	-0.6815	-0.936	1	17.1968	16.5728	-0.624046
	4	WEE1	chr11:9572527-9574900	1	1	1	0.0263333	-0.174867	-0.222	-0.302867	-0.384817	1	16.0799	15.3647	-0.715264	-0.1519	-0.6009	-0.932367	1	16.4124	15.9621	-0.450326
	5	EZH2	chr7:148883331-148885762	1	1	1	-0.0969667	-0.146667	-0.180433	-0.458517	-0.424917	1	17.7958	16.981	-0.814837	-0.1243	-0.616333	-0.852167	1	17.8497	17.1772	-0.67253
	6	ATAD2	chr8:123395197-123397307	1	1	1	0.158167	-0.0559833	-0.0568	-0.2499	-0.380467	1	16.8886	16.0606	-0.827994	0.0757333	-0.570867	-0.848233	1	17.1294	16.2215	-0.907866
	7	ORC6	chr16:46688370-46691276	1	1		0.0486333	-0.2608	-0.059	-0.202117	-0.363783		16.138	15.8519	-0.286014	-0.0965333	-0.5699	-0.808467	1	16.7128	16.0528	-0.659983
	8	AURKB	chr17:8209833-8211120	1	1	1	0.0398667	-0.01445	-0.0175	-0.372767	-0.480217	1	15.6998	15.296	-0.403831	-0.0747667	-0.405167	-0.798733	1	15.3783	14.726	-0.652316
	9	RFC3	chr13:33817484-33819225	1	1		-0.00123333	-0.1638	-0.0756667	-0.2778	-0.286267		15.802	15.7442	-0.0578061	-0.1299	-0.595	-0.7745	1	15.6571	14.9827	-0.674407
	10	MCM5	chr22:35399027-35400922	1	1		0.0359667	-0.148833	-0.276167	-0.458033	-0.351733		15.9501	15.9726	0.022526	-0.0202	-0.626	-0.762967	1	16.0413	15.3073	-0.733959
	11	MCM2	chr3:127597769-127600912	1	1	1	0.0869333	-0.0825	-0.144333	-0.302417	-0.370267	1	16.6933	16.3885	-0.30482	-0.0216	-0.553633	-0.7482	1	17.4543	16.6265	-0.827796
	12	CCNE1	chr19:29810901-29813006	1	1		-0.0308	0.0285333	-0.0805	-0.1712	-0.2783		15.7198	15.4135	-0.306235	-0.0419333	-0.3959	-0.738333	1	16.3084	15.4354	-0.872943
	13	TFRC	chr3:196080081-196083037	1	1	1	-0.0613333	-0.2624	-0.329033	-0.358283	-0.65595	1	17.6882	16.6861	-1.00213	-0.2219	-0.520767	-0.725667	1	18.2232	17.0505	-1.1727
	14	PLK1	chr16:23678066-23679850	1	1	1	-0.0473667	-0.101383	-0.0091	-0.2238	-0.386467	1	15.4722	14.9519	-0.520324	-0.3085	-0.4105	-0.717867	1	15.9502	15.604	-0.3462
	15	BRCA2	chr13:32314894-32316461	1	1		0.4092	-0.0701167	-0.0129667	-0.0682333	-0.2335		16.6948	16.0387	-0.656155	0.3403	-0.388467	-0.707567	1	16.9509	16.2376	-0.713314
	16	PCNA	chr20:5118961-5120734	1	1		0.0158333	-0.212467	-0.144433	-0.45045	-0.239617		16.2276	15.1045	-1.12309	-0.285467	-0.680333	-0.690267	1	16.7198	16.1665	-0.55329
	17	CDKN1A	chr6:36678330-36681387	1	1		-0.1163	-0.0449333	0.0602333	0.1502	-0.143333		16.2798	16.0729	-0.206866	0.0983	-0.303533	-0.688367	1	16.8989	16.2681	-0.63086
	18	RRM2	chr2:10119934-10124974	1	1	1	-0.119967	-0.12055	-0.0571667	-0.416117	-0.35165	1	18.2037	17.5314	-0.672289	-0.4444	-0.6709	-0.667033	1	18.6898	17.8031	-0.886655
	19	LBR	chr1:225425216-225429838	1	1	1	-0.100733	-0.1388	-0.0753333	-0.3241	-0.366367	1	17.5376	16.9586	-0.578937	-0.2964	-0.482567	-0.644967	1	17.753	17.3259	-0.4271
	20	UBE2S	chr19:55406688-55408983	1	1	1	-0.1066	-0.0404167	-0.0464333	-0.0695333	-0.488533	1	16.9795	16.6028	-0.376696	-0.193433	-0.209467	-0.644733	1	17.5594	16.7014	-0.858052
	21	MCM4	chr8:47959324-47961828	1	1		0.0749	-0.07415	-0.107733	-0.328783	-0.268383		16.6943	15.8646	-0.829645	-0.0240667	-0.533367	-0.641167	1	17.449	16.5821	-0.86689
	22	HELLS	chr10:94545012-94546682	1	1		0.0647667	0.0737667	0.0705667	-0.130217	-0.1572		15.07	14.9056	-0.164493	0.0925333	-0.350767	-0.6304	1	16.1241	15.3926	-0.731465
	23	TMPO	chr12:98514553-98517166	1	1		0.00216667	-0.0920333	-0.0243333	-0.3155	-0.1687		16.6409	15.9205	-0.720377	-0.182433	-0.4506	-0.6229	1	16.5334	15.8761	-0.657322
	24	MYBL2	chr20:43665769-43668317	1	1	1	-0.0108	0.0156167	-0.1727	-0.196767	-0.318333	1	16.1531	15.7953	-0.35781	0.0427	-0.342467	-0.620933	1	16.3819	15.2173	-1.1646
	25	CDK1	chr10:60777432-60779827	1	1		0.1723	0.01915	0.134867	-0.142317	-0.22585		15.3388	15.2548	-0.0840722	0.0296333	-0.3145	-0.603633	1	15.7686	15.0759	-0.692638
	26	KIF2C	chr1:44738744-44740907	1			0.0679667	0.01915	0.0598333	-0.149483	-0.197367		14.7721	14.8479	0.0757333	0.00673333	-0.275067	-0.5973	1	15.8004	15.2017	-0.598631
	27	KPNA2	chr17:68035062-68038495	1	1		-0.0325333	0.0152167	0.114733	-0.196567	-0.256583		17.1417	16.6947	-0.447031	-0.212033	-0.440033	-0.574733	1	17.6025	16.6587	-0.943754
	28	SPC24	chr19:11155247-11156280	1	1		0.128667	0.12005	-0.0260667	0.0579167	-0.29735		14.1784	14.2081	0.0296183	0.0425667	-0.181033	-0.568567	1	14.9804	13.8	-1.18037
	29	MMS22L	chr6:97282644-97283701	1	1		0.0265667	-0.0277667	-0.126133	-0.21815	-0.169117		14.4394	13.769	-0.670433	0.0268	-0.363367	-0.567867	1	15.335	14.8844	-0.450605
	30	PAICS	chr4:56433466-56438449	1	1		0.0103333	-0.0910833	-0.148	-0.223383	-0.2922		18.1528	17.3278	-0.825007	-0.1826	-0.468	-0.552467	1	18.4539	17.7171	-0.73681
	31	USP1	chr1:62435611-62438021	1	1		0.0858667	-0.04615	-0.0904	-0.19975	-0.11875		16.3227	15.9969	-0.325835	-0.00133333	-0.439333	-0.5517	1	17.0071	16.4431	-0.563934
	32	GINS1	chr20:25407251-25408134	1			0.2069	0.0298667	0.0754667	-0.263883	-0.197633		14.6031	14.2254	-0.377643	0.153	-0.271167	-0.551667	1	14.7919	14.4892	-0.302721
	33	POLD1	chr19:50382890-50385305	1			-0.0409333	-0.13205	-0.0956	-0.179317	-0.257433		15.8974	15.8574	-0.0400326	-0.0264667	-0.431733	-0.5435	1	17.2598	16.5108	-0.749049
	34	RANBP1	chr22:20116142-20118885	1	1		0.0133667	-0.0363	-0.0340667	-0.1839	-0.288217		17.9446	17.14	-0.804581	-0.151733	-0.365733	-0.526067	1	18.0218	17.4065	-0.615328
	35	KIF22	chr16:29790141-29792543	1			0.00433333	-0.0335667	-0.0900333	-0.145517	-0.195817		15.8797	15.321	-0.558663	-0.1392	-0.428267	-0.5238	1	16.3222	15.8126	-0.509566
	36	NASP	chr1:45583172-45586747	1	1		0.0204333	-0.07885	-0.0714667	-0.1959	-0.150833		16.9205	16.5469	-0.373536	-0.218467	-0.3594	-0.515167	1	17.4288	16.5819	-0.846841
	37	PA2G4	chr12:56103851-56106161	1			-0.0469667	-0.0578667	-0.00886667	-0.209117	-0.27605		16.3526	15.7744	-0.578175	-0.317467	-0.4368	-0.514467	1	17.1166	15.8576	-1.25907
	38	POLA2	chr11:65261376-65263496	1			-0.0130667	0.0104333	0.0583667	-0.321317	-0.134117		15.0731	14.9199	-0.153203	0.109833	-0.3305	-0.5114	1	16.3499	15.8532	-0.496707
	39	KIF18B	chr17:44945884-44948642	1	1		0.1023	-0.0230833	0.210033	-0.2323	-0.235117		16.5753	16.0868	-0.488547	-0.0029	-0.356667	-0.510067	1	16.8054	16.0011	-0.804367
	40	UNG	chr12:109096980-109098780	1	1	1	0.0445	-0.24215	-0.1984	-0.47135	-0.309333	1	17.0738	16.1672	-0.906674	-0.147467	-0.609767	-0.507367	1	17.6367	16.5708	-1.06587
	41	CSE1L	chr20:49045633-49048249	1	1		0.0245333	-0.00225	-0.0697667	-0.237367	-0.285083		16.7831	16.3446	-0.438468	-0.0478667	-0.3889	-0.502867	1	17.309	16.3938	-0.915131
	42	RFC2	chr7:74253263-74255002	1	1		0.114467	-0.0480667	-0.0738667	-0.209817	-0.15925		15.0716	15.0996	0.0279477	0.128867	-0.483867	-0.502	1	15.8771	15.3112	-0.565858
	43	MTHFD2	chr2:74197420-74200369	1	1		0.0842333	-0.0458	0.0418	-0.2294	-0.29995		17.7041	16.8464	-0.857723	0.0828	-0.170667	-0.495933	1	18.2415	17.2423	-0.999137
	44	RAD51C	chr17:58691589-58693713	1	1		0.0748	-0.00138333	-0.0223333	-0.17125	-0.13245		16.2547	15.6994	-0.555274	0.0921	-0.433433	-0.4956	1	16.9681	16.37	-0.598123
	45	DONSON	chr21:33587894-33589310	1	1		-0.1108	0.0083	0.0178333	-0.259	-0.28075		15.1435	14.6264	-0.517159	-0.1609	-0.2728	-0.490033	1	15.5853	14.8434	-0.74189
	46	SYNCRIP	chr6:85641237-85644473	1	1		-0.100867	-0.157533	-0.1498	-0.214867	-0.16915		18.5403	17.7431	-0.797205	-0.422333	-0.516433	-0.481433	1	18.0069	17.514	-0.492909
	47	BARD1	chr2:214807857-214811051	1	1		0.0430667	-0.0213167	-0.110467	-0.212817	-0.1273		16.2402	15.7571	-0.483148	0.0436667	-0.559467	-0.477067		16.8056	16.5355	-0.270049
	48	ESPL1	chr12:53267946-53268726	1			0.0774333	0.00126667	0.0025	-0.0773167	-0.3431		13.828	13.9992	0.171243	-0.0687333	-0.265133	-0.475633	1	15.1891	14.0374	-1.15176
	49	DCTPP1	chr16:30428782-30431215	1		1	-0.000766667	-0.277783	-0.0590333	-0.3442	-0.3197	1	16.4115	16.0907	-0.320865	0.0243	-0.408167	-0.4703	1	16.6133	15.8392	-0.774097
	50	SLBP	chr4:1711450-1713284	1	1		0.0916333	-0.121767	-0.113967	-0.401633	-0.131667		15.9001	14.8951	-1.00491	0.0462333	-0.405167	-0.468767	1	16.5925	15.1299	-1.46258
	51	RACGAP1	chr12:50024897-50026427	1	1		0.0551667	0.0905333	0.0964	0.0427167	-0.1308		15.4724	15.4547	-0.0176941	0.133433	-0.192233	-0.440933	1	16.3866	15.7066	-0.680018
	52	PDS5B	chr13:32585958-32587924	1	1		0.0672333	-0.00498333	-0.195733	-0.0927833	-0.122033		15.8363	15.5539	-0.282407	0.0899	-0.1461	-0.438167	1	16.578	15.5746	-1.00338
	53	LMNB1	chr5:126775895-126780317	1	1		0.0158333	-0.0451667	0.0120667	-0.2888	-0.0613		17.1532	16.5194	-0.633794	-0.323567	-0.475167	-0.428833		17.0088	16.765	-0.243815
	54	HMGA1	chr6:34234849-34239280	1	1	1	-0.0472667	-0.01425	-0.1241	-0.13255	-0.378967	1	17.727	17.0641	-0.662863	-0.199033	-0.337633	-0.424033	1	17.9371	16.8859	-1.05125
	55	DDX39A	chr19:14417583-14420230	1	1		-0.0676667	-0.127033	-0.0425333	-0.2841	-0.1306		16.3825	16.2791	-0.103424	-0.1304	-0.287933	-0.416733	1	16.6296	15.9746	-0.654931
	56	BIRC5	chr17:78213717-78215914	1	1		0.0828	0.03305	0.0379	-0.146883	-0.116833		16.6438	16.1692	-0.474665	0.103933	-0.223467	-0.415	1	17.1997	16.6443	-0.555407
	57	JPT1	chr17:75151201-75155717	1	1	1	-0.271367	-0.131467	-0.0769333	-0.316983	-0.303067	1	17.5407	16.9779	-0.562759	-0.527733	-0.5129	-0.408367	1	17.8946	17.5043	-0.390247
	58	DUT	chr15:48330953-48333236	1	1		0.0425333	-0.0357167	-0.0162	-0.08415	-0.137067		17.3205	16.4905	-0.830016	0.0268333	-0.231367	-0.403633	1	17.7913	16.4214	-1.36987
	59	DEK	chr6:18263189-18265297	1	1		0.0641333	0.03535	-0.0519333	-0.12645	-0.00841667		16.5237	16.0685	-0.455255	0.0246333	-0.2624	-0.398633	1	17.143	16.1603	-0.982673
	60	BUB1B	chr15:40160743-40161805	1			0.0399	-0.0680833	0.0353333	-0.138383	-0.22885		15.6336	14.528	-1.10559	-0.0700667	-0.307733	-0.396233	1	16.2857	14.9815	-1.30415
	61	SNRPB	chr20:2469360-2471259	1	1		-0.0370667	-0.180967	0.0334333	-0.327817	-0.262783		16.3728	15.384	-0.988821	-0.0383333	-0.2222	-0.3918	1	16.5341	15.7484	-0.78566
	62	EXOSC8	chr13:36998661-37001506	1	1		0.1314	-0.0491167	-0.0394667	-0.158783	-0.165617		16.887	16.1485	-0.738411	0.216267	-0.1056	-0.389433	1	17.0288	16.127	-0.901783
	63	TIPIN	chr15:66355975-66357550	1	1		0.2979	0.0682667	-0.0871333	-0.237633	-0.20815		15.6283	15.4353	-0.19301	0.4558	-0.126567	-0.387733	1	16.0809	15.1943	-0.886618
	64	CTPS1	chr1:40978957-40981828	1	1		0.0174333	-0.0211833	-0.0503	-0.213317	-0.2171		17.3015	16.5897	-0.711734	-0.0448667	-0.1247	-0.385567	1	18.113	17.4334	-0.679618
	65	SRSF1	chr17:58005435-58008306	1	1		-0.0389333	-0.144183	-0.0634667	-0.254917	-0.145933		18.1169	17.3352	-0.781652	-0.163	-0.3943	-0.3805	1	18.6589	17.6535	-1.0054
	66	RPA3	chr7:7718753-7720430	1			0.120967	0.0307667	0.102033	-0.102583	-0.20935		14.4196	14.8167	0.397059	0.2606	-0.0005	-0.372667	1	15.8684	15.2855	-0.582957
	67	LIG1	chr19:48169583-48171193	1	1		0.1156	0.0720167	0.00866667	-0.00776667	-0.0335833		14.9859	15.5962	0.610255	0.241167	-0.182533	-0.369		16.1005	15.9379	-0.162622
	68	PRIM2	chr6:57316324-57317866	1			0.2636	0.104283	-0.0471667	-0.2652	-0.08405		14.4062	14.2625	-0.143678	0.289067	-0.4079	-0.368733	1	15.5321	14.2333	-1.29878
	69	XPO1	chr2:61536430-61539905	1	1		-0.0263667	-0.0726667	0.0034	-0.133467	-0.156117		17.083	16.6604	-0.422661	-0.2191	-0.275667	-0.3652	1	17.8218	16.7795	-1.04239
	70	DNMT1	chr19:10193750-10195669	1	1		0.123967	-0.0677	0.0219333	-0.14915	-0.113483		15.5035	15.3493	-0.154218	0.0549	-0.212267	-0.3652	1	16.5513	15.8221	-0.729237
	71	NOLC1	chr10:102151206-102154394	1	1		-0.0782333	-0.105333	-0.1452	-0.1168	-0.14475		18.0001	16.6655	-1.33455	-0.452	-0.401	-0.359567	1	18.0396	16.807	-1.23264
	72	AURKA	chr20:56391208-56393285	1	1		0.00403333	0.0862833	0.171867	-0.0277	-0.0743667		16.1907	16.0374	-0.15325	-0.0632333	-0.119867	-0.358633		16.634	16.4516	-0.182477
	73	HNRNPD	chr4:82371528-82375529	1	1		-0.0276333	-0.0946667	-0.0586667	0.00731667	-0.110533		17.608	17.1698	-0.438236	-0.296933	-0.144367	-0.353467	1	17.6958	16.7628	-0.933018
	74	CDC20	chr1:43358150-43359619	1			0.0909	0.0636	0.227233	-0.13935	-0.0917167		14.459	14.8166	0.357624	0.120333	-0.0479	-0.3531	1	15.4649	14.5066	-0.958367
	75	AK2	chr1:33035854-33038434	1		1	-0.0884667	-0.0735833	-0.0196333	-0.0473167	-0.31645	1	16.1137	15.4814	-0.632306	-0.0247667	-0.332733	-0.3367	1	16.1179	15.2617	-0.856129
	76	GINS3	chr16:58392060-58393272	1			0.166333	-0.05405	0.0170333	-0.33115	-0.1231		14.9771	14.3598	-0.617281	-0.0150333	-0.472767	-0.329367	1	15.92	14.575	-1.34494
	77	E2F8	chr11:19240036-19241908	1	1		0.291467	0.189983	-0.0134667	-0.258433	-0.0670167		14.9704	14.4761	-0.494256	0.0875333	-0.506633	-0.3289	1	14.9642	14.3256	-0.63857
	78	CKS1B	chr1:154973284-154975981	1	1		-0.0167667	-0.127317	0.0356667	-0.232483	-0.347467		16.6569	16.7483	0.0914136	0.000733333	-0.299133	-0.328	1	17.4143	16.8189	-0.595387
	79	SUV39H1	chrX:48695407-48697442	1	1		0.199867	0.2232	0.137	-0.07175	-0.141433		15.0244	14.5716	-0.452869	0.2643	0.0640333	-0.325367	1	15.6605	14.809	-0.851433
	80	EIF2S1	chr14:67359345-67360902	1	1		0.00886667	0.0944833	0.0279	-0.0544167	-0.00391667		16.1444	15.6085	-0.535832	-0.0058	-0.144467	-0.324333	1	17.2853	16.2909	-0.994383
	81	GSPT1	chr16:11914472-11916541	1	1		-0.0972333	-0.0860333	-0.1116	-0.1172	-0.24215		16.8073	15.738	-1.06925	-0.314033	-0.269733	-0.316767	1	17.0242	16.0276	-0.996533
	82	NUP153	chr6:17704786-17708391	1	1		-0.1129	0.00378333	-0.112533	-0.19945	-0.124783		16.8743	16.432	-0.442278	-0.1726	-0.203667	-0.312333	1	17.1879	16.253	-0.934924
	83	SSRP1	chr11:57335128-57336146	1	1		-0.00673333	0.00916667	-0.0779	-0.17125	-0.189467		15.3853	15.021	-0.36432	-0.0133333	-0.160033	-0.307533	1	15.8678	14.8266	-1.04123
	84	PRDX4	chrX:23667032-23668355	1			-0.0204333	-0.0209	-0.000533333	-0.137283	-0.235333		16.262	15.3645	-0.897496	0.1138	-0.153233	-0.302967	1	16.843	15.9118	-0.931145
	85	SMC1A	chrX:53421921-53423044	1			0.0726333	0.05315	0.062	-0.0117167	-0.04385		14.0928	13.9833	-0.109494	0.0701333	-0.0751667	-0.297033		15.2853	14.6232	-0.662104
	86	RAN	chr12:130870356-130874735	1	1		0.00653333	-0.0314333	0.0399667	-0.16915	-0.0785833		17.4985	16.8073	-0.691164	-0.2551	-0.394833	-0.2968		18.2369	17.2877	-0.949174
	87	STMN1	chr1:25905169-25907545	1	1		0.0451333	-0.0917667	-0.0657	-0.34815	-0.322333	1	17.6193	17.0995	-0.519749	-0.0667	-0.239233	-0.2929		17.6472	16.8718	-0.775357
	88	DCK	chr4:70993114-70994390	1	1		0.2861	0.0166333	0.0536333	-0.11955	-0.0484333		15.8187	14.9642	-0.854442	0.216	-0.179033	-0.2909		16.4285	15.7034	-0.725077
	89	NCAPD2	chr12:6492915-6494735	1	1		0.173267	-0.00738333	0.0293333	-0.1687	-0.272017		16.2152	15.9969	-0.218334	0.187	-0.100833	-0.2909		16.7843	16.1217	-0.662591
	90	IPO7	chr11:9384114-9385670	1	1		0.0403333	-0.0344667	-0.114833	-0.1097	-0.22		15.8599	14.9548	-0.905107	-0.279467	-0.2816	-0.288733		15.6094	15.3077	-0.301744
	91	SMC3	chr10:110566213-110568606	1	1		0.0735	-0.08195	-0.139733	-0.0968667	-0.150967		16.8248	16.1286	-0.696293	0.0284	-0.1791	-0.276367		16.9448	16.6326	-0.312197
	92	GINS4	chr8:41528000-41529671	1			0.198333	-0.0121333	-0.0212333	-0.0740667	-0.0248667		14.1402	14.2974	0.157204	0.106133	-0.212267	-0.2762		15.2263	14.6083	-0.617985
	93	CENPM	chr22:41945688-41948018	1	1		0.0152	-0.00683333	0.0242333	-0.24385	-0.08615		17.0942	16.5317	-0.562481	0.0429667	-0.350433	-0.266167		17.621	16.6974	-0.923604
	94	RBBP7	chrX:16869485-16871624	1	1		-0.0256667	-0.00306667	0.0155	-0.01935	-0.0545833		15.2947	14.959	-0.335779	-0.148467	-0.364833	-0.2546		15.7708	15.1454	-0.625372
	95	NUP205	chr7:135557489-135558762	1	1		0.0705	-0.0069	-0.0101667	-0.130083	-0.176633		16.3117	15.6195	-0.692162	0.121867	-0.1625	-0.254167		17.3749	16.8937	-0.481233
	96	RFC1	chr4:39365739-39366757	1	1		0.0828667	0.0360667	-0.0698333	-0.118067	-0.1094		14.8584	14.6252	-0.233174	0.0087	-0.144567	-0.248833		14.9254	13.7321	-1.19332
	97	EED	chr11:86244471-86246560	1	1		0.157333	0.0548	0.00586667	-0.11375	-0.05715		15.4985	15.4898	-0.00868815	0.0557333	-0.265167	-0.2444		15.8514	14.9872	-0.86416
	98	MRE11	chr11:94492837-94494841	1			0.252333	0.0210167	0.100233	0.0246333	-0.07465		15.5992	15.2013	-0.397953	0.191467	-0.1558	-0.244367		15.7758	15.2826	-0.493157
	99	CDC25B	chr20:3799152-3800284	1			-0.0242	0.105817	0.166833	-0.152333	-0.246667		14.8742	14.4371	-0.437115	-0.0572667	-0.0934333	-0.242933		15.4585	14.582	-0.876529
	100	RPA2	chr1:27913444-27915451	1			0.151633	-0.0158	0.0648333	-0.08045	0.0392333		15.617	15.3213	-0.295741	0.176867	-0.204767	-0.231233		16.1612	15.2658	-0.895434
	101	HMMR	chr5:163459090-163462022	1	1		0.289567	0.158517	0.173233	0.128767	0.0450833		16.779	16.2518	-0.52717	0.4369	0.1447	-0.2086		17.2193	16.5364	-0.682888
	102	ILF3	chr19:10652367-10657690	1	1		0.0396667	-0.0767	-0.0631667	-0.0182667	-0.0501833		17.8197	17.3284	-0.4913	-0.152433	-0.233	-0.2047		17.9391	17.1129	-0.826191
	103	TUBG1	chr17:42608313-42610992	1			0.0409333	0.06825	0.1287	0.06275	-0.11105		15.8121	15.9223	0.110201	0.1161	0.0274	-0.203467		16.5725	15.9772	-0.595253
	104	PPM1D	chr17:60599366-60602374	1	1		-0.0223	-0.0637333	-0.0474	-0.0840333	0.0967333		16.7372	16.25	-0.487184	-0.328467	-0.189567	-0.184933		17.4675	16.7405	-0.726964
	105	PNN	chr14:39174317-39176631	1	1		0.0611	0.0681833	0.0499	-0.138467	0.0452167		16.3985	15.8286	-0.569928	-0.346133	-0.144433	-0.155433		16.7644	15.7781	-0.986255
	106	RPA1	chr17:1897164-1900238	1			0.0581333	0.0353667	0.0168	-0.0783	-0.0728		15.2495	15.0693	-0.180245	0.120633	-0.0856	-0.154933		16.2198	15.8054	-0.4144
	107	CKS2	chr9:89309682-89312568	1	1		0.0186333	-0.114483	0.160633	-0.0802667	-0.19275		15.7894	15.0397	-0.749773	0.0402	-0.1369	-0.151967		16.6455	15.2792	-1.36628
	108	PSIP1	chr9:15510014-15511748	1			0.0344333	0.0888833	0.0038	0.0825333	0.0662667		15.9232	15.2587	-0.664473	-0.1041	-0.0352	-0.1453		16.3364	15.7711	-0.565274
	109	TIMELESS	chr12:56448407-56450113	1			0.124933	0.1262	0.0898	0.0356167	0.0263833		15.5013	15.5894	0.088153	0.229533	0.134033	-0.1306		16.372	15.821	-0.551007
	110	RNASEH2A	chr19:12806000-12808066	1			-0.0435	0.425517	0.0211333	-0.16695	-0.300017		14.8698	15.1319	0.262049	0.241667	-0.344967	-0.103		15.4088	15.3343	-0.074502
	111	CDK4	chr12:57751374-57753094	1	1		-0.0274667	-0.03055	0.0853	-0.0955333	0.00328333		16.6289	16.1016	-0.527363	-0.1839	-0.227433	-0.0679667		16.9794	16.355	-0.624495
	112	POLD2	chr7:44122578-44124850	1	1		-0.0465333	0.0192833	-0.006	-0.0201333	-0.1648		17.2792	16.8536	-0.425571	0.0953333	0.00856667	-0.0679333		17.3562	16.7536	-0.602581
	113	CDKN2A	chr9:21973897-21975632	1	1		-0.1825	-0.15715	0.1047	0.0919	0.0999333		15.8256	15.3412	-0.484412	-0.0239667	0.0025	-0.0514333		16.6324	15.6534	-0.979064
	114	STAG1	chr3:136750744-136753412	1	1		0.1348	0.0195833	0.1186	-0.0940833	0.1479		17.5728	16.8061	-0.766692	0.138867	-0.0586333	-0.0502333		17.9725	17.4747	-0.497831
	115	CTCF	chr16:67561554-67563817	1	1		0.1306	0.0254167	-0.0283667	-0.0847833	0.0282833		16.655	16.1117	-0.543285	0.0562	-0.0213667	-0.05		16.7369	15.9654	-0.771501
	116	MLH1	chr3:36992411-36994092	1			0.126767	0.0166667	0.0332	0.0176667	-0.0297333		15.543	15.3984	-0.144566	0.180167	-0.0086	-0.0489667		16.5252	15.9942	-0.53104
	117	ASF1A	chr6:118893517-118896759	1	1		-0.0252667	0.0592	0.1036	-0.150567	0.0861667		16.095	15.7515	-0.343509	-0.327233	0.0412333	-0.0155333		16.9695	16.4541	-0.515433
	118	BRMS1L	chr14:35825959-35827125	1			0.0802667	0.1787	0.149433	0.0815667	0.416683		15.2537	15.0166	-0.237043	0.0936333	-0.0175667	-0.00763333		16.1265	15.2401	-0.886385
	119	CDKN2C	chr1:50967649-50973000	1	1		-0.166033	-0.0663667	0.109533	-0.10655	0.275083		16.5802	16.0129	-0.567349	-0.0443	0.0329667	-0.00613333		17.3172	16.8614	-0.455827
	120	TBRG4	chr7:45110619-45112580	1	1		-0.00553333	0.000566667	-0.00113333	-0.0228333	-0.0936667		17.6194	16.9459	-0.673493	-0.0734333	-0.0587	0.00196667		18.1857	17.0382	-1.14742
	121	CDKN1B	chr12:12716184-12718813	1			-0.0234667	0.00265	0.1613	0.0830333	0.107933		15.6017	15.5848	-0.0168982	-0.218567	0.0756667	0.00756667		16.5897	15.7357	-0.854018
	122	LUC7L3	chr17:50718121-50720740	1	1		0.0407667	0.0164833	0.016	-0.1261	0.104283		17.5698	16.8354	-0.734392	-0.0694333	-0.167667	0.0473667		17.9619	16.9584	-1.00355
	123	NAP1L1	chr12:76083425-76085760	1	1		0.0602333	0.104033	0.0249333	0.0304667	0.0906167		16.6299	16.3067	-0.323243	-0.0589667	-0.0344	0.0476667		16.9123	16.3318	-0.580477
	124	POLE4	chr2:74957983-74959376	1	1		0.0879	0.03065	0.0614667	-0.0464	0.0849333		17.0688	16.5341	-0.534709	0.261567	0.1608	0.0608		17.1958	16.5073	-0.688467
	125	CBX5	chr12:54258445-54260767	1	1		0.315967	0.253417	0.2098	0.123	0.249567		15.5151	15.6367	0.121605	0.482833	0.381167	0.107267		15.8467	15.3796	-0.467068
	126	PPP1R8	chr1:27829721-27831466	1			0.0069	0.000583333	0.0650333	-0.00133333	0.145433		15.1517	14.777	-0.374672	0.0418333	0.0484	0.132733		16.0943	15.1462	-0.948101
	127	MXD3	chr5:177310984-177313312	1	1		0.0206333	0.17895	0.181567	0.0584333	-0.0506667		16.9819	16.3586	-0.623312	0.318333	0.00603333	0.168067		18.2509	17.3298	-0.921162
	128	NAA38	chr17:7884215-7889364	1	1		0.0924	0.0867	0.212367	0.0676167	0.0299833		16.6817	16.5713	-0.110373	0.1621	0.347433	0.1689		17.0833	16.4257	-0.657583
	129	ING3	chr7:120949415-120951569	1	1		0.214633	0.0514667	0.126033	-0.0175	0.181817		16.651	16.2644	-0.386587	0.240167	0.147533	0.176033		17.4285	16.766	-0.662554
	130	WDR90	chr16:648110-650626	1	1		0.126367	0.0548667	0.164267	0.0756667	0.0828167		16.3269	15.9153	-0.411556	0.2812	0.0804	0.225833		16.9949	16.4533	-0.541578
	131	NBN	chr8:89982492-89984919	1	1		0.3031	0.110833	0.220733	0.158967	0.3959		16.0729	15.8104	-0.262553	0.578233	0.3507	0.270567		16.4541	16.0284	-0.425678
	132	RAD50	chr5:132556325-132558800	1	1		0.0745667	-0.146967	0.155467	0.233583	0.02235		16.6379	15.9435	-0.694421	0.2693	0.266233	0.283167		17.0588	16.0695	-0.989303
	133	HUS1	chr7:47978631-47980070	1			0.1481	0.124383	0.1619	-0.110417	0.201733		16.2839	15.8113	-0.47257	0.222567	0.218867	0.3803		16.7822	15.7352	-1.04707
	134	PAN2	chr12:56332417-56334648	1			0.171867	0.134933	0.0845667	0.1851	-0.0162167		15.3951	15.122	-0.273144	0.543967	0.345367	0.5694		15.7295	15.8288	0.0993679
												19							79
